# Supplementary material for: The balancing act: Identifying multivariate sports performance using Pareto frontiers
Source: Front Sports Act Living. 2022 Aug 4;4:918946. doi: 10.3389/fspor.2022.918946 (PMC9386182; doi:10.3389/fspor.2022.918946)
Supplement: Supplementary file 1 [file Data_Sheet_1.CSV]

id	Batter	R	B	isOut	Season	Season.Match.No	Match.No
58	Brendon McCullum	5	12	TRUE	BBL01	1	1
258	Matthew Hayden	29	28	TRUE	BBL01	1	1
171	James Hopes	18	20	TRUE	BBL01	1	1
79	Chris Lynn	2	3	TRUE	BBL01	1	1
96	Dan Christian	32	22	TRUE	BBL01	1	1
29	Andrew Robinson	22	12	TRUE	BBL01	1	1
311	Peter Forrest	16	14	TRUE	BBL01	1	1
77	Chris Hartley	7	4	FALSE	BBL01	1	1
300	Nick Buchanan	1	5	TRUE	BBL01	1	1
52	Brad Haddin	76	59	TRUE	BBL01	1	1
271	Michael Lumb	18	12	TRUE	BBL01	1	1
297	Nic Maddinson	28	32	TRUE	BBL01	1	1
371	Steven Smith	11	7	FALSE	BBL01	1	1
283	Moises Henriques	5	2	FALSE	BBL01	1	1
329	Rob Quiney	7	9	TRUE	BBL01	2	2
262	Matthew Wade	14	14	TRUE	BBL01	2	2
131	George Bailey	23	25	TRUE	BBL01	2	2
110	David Hussey	52	27	TRUE	BBL01	2	2
71	Cameron White	1	3	TRUE	BBL01	2	2
10	Adam Voges	10	13	TRUE	BBL01	2	2
239	Luke Wright	27	20	FALSE	BBL01	2	2
169	James Faulkner	7	6	TRUE	BBL01	2	2
88	Clint McKay	3	3	FALSE	BBL01	2	2
113	David Warner	102	51	FALSE	BBL01	2	2
75	Chris Gayle	4	4	TRUE	BBL01	2	2
406	Usman Khawaja	3	7	TRUE	BBL01	2	2
103	Daniel Smith	21	24	TRUE	BBL01	2	2
93	Craig Philipson	2	7	TRUE	BBL01	2	2
40	Ben Dunk	19	21	FALSE	BBL01	2	2
99	Daniel Harris	49	33	TRUE	BBL01	3	3
270	Michael Klinger	46	35	TRUE	BBL01	3	3
63	Callum Ferguson	18	19	TRUE	BBL01	3	3
15	Aiden Blizzard	30	18	TRUE	BBL01	3	3
8	Adam Crosthwaite	15	6	TRUE	BBL01	3	3
65	Cameron Borgas	28	9	FALSE	BBL01	3	3
196	Johan Botha	0	0	FALSE	BBL01	3	3
2	Aaron Finch	4	6	TRUE	BBL01	3	3
264	Meyrick Buchanan	11	17	TRUE	BBL01	3	3
133	Glenn Maxwell	46	31	TRUE	BBL01	3	3
355	Shahid Afridi	9	7	TRUE	BBL01	3	3
28	Andrew McDonald	35	31	TRUE	BBL01	3	3
294	Nathan Reardon	2	3	TRUE	BBL01	3	3
7	Abdul Razzaq	1	2	TRUE	BBL01	3	3
134	Graham Manou	4	5	FALSE	BBL01	3	3
4	Aaron Heal	1	2	TRUE	BBL01	3	3
118	Dirk Nannes	2	2	TRUE	BBL01	3	3
361	Shaun Tait	0	1	TRUE	BBL01	3	3
316	Phil Jaques	18	19	TRUE	BBL01	4	4
325	Ricky Ponting	17	19	TRUE	BBL01	4	4
399	Travis Birt	40	30	TRUE	BBL01	4	4
306	Owais Shah	24	19	TRUE	BBL01	4	4
398	Tom Triffitt	20	15	TRUE	BBL01	4	4
323	Rhett Lockyear	4	6	TRUE	BBL01	4	4
181	Jason Krejza	1	2	TRUE	BBL01	4	4
296	Naved-ul-Hasan	4	3	TRUE	BBL01	4	4
419	Xavier Doherty	2	4	TRUE	BBL01	4	4
43	Ben Hilfenhaus	0	1	FALSE	BBL01	4	4
44	Ben Laughlin	0	1	TRUE	BBL01	4	4
147	Herschelle Gibbs	2	5	TRUE	BBL01	4	4
244	Marcus North	16	18	TRUE	BBL01	4	4
363	Simon Katich	8	8	TRUE	BBL01	4	4
269	Michael Hussey	0	6	TRUE	BBL01	4	4
310	Paul Collingwood	4	13	TRUE	BBL01	4	4
275	Mitchell Marsh	35	35	TRUE	BBL01	4	4
238	Luke Ronchi	13	16	TRUE	BBL01	4	4
54	Brad Hogg	1	1	TRUE	BBL01	4	4
295	Nathan Rimmington	22	14	TRUE	BBL01	4	4
265	Michael Beer	1	3	TRUE	BBL01	4	4
42	Ben Edmondson	0	0	FALSE	BBL01	4	4
329	Rob Quiney	97	60	TRUE	BBL01	5	5
262	Matthew Wade	5	4	TRUE	BBL01	5	5
131	George Bailey	10	9	TRUE	BBL01	5	5
110	David Hussey	45	32	TRUE	BBL01	5	5
71	Cameron White	2	4	TRUE	BBL01	5	5
10	Adam Voges	13	9	TRUE	BBL01	5	5
239	Luke Wright	0	2	FALSE	BBL01	5	5
169	James Faulkner	0	0	TRUE	BBL01	5	5
58	Brendon McCullum	36	25	TRUE	BBL01	5	5
258	Matthew Hayden	22	10	TRUE	BBL01	5	5
79	Chris Lynn	13	9	TRUE	BBL01	5	5
311	Peter Forrest	12	16	TRUE	BBL01	5	5
96	Dan Christian	18	11	TRUE	BBL01	5	5
29	Andrew Robinson	1	3	TRUE	BBL01	5	5
272	Michael Neser	30	21	FALSE	BBL01	5	5
300	Nick Buchanan	2	6	TRUE	BBL01	5	5
334	Ryan Harris	25	20	FALSE	BBL01	5	5
201	Jonathan Wells	17	18	TRUE	BBL01	6	6
316	Phil Jaques	73	55	TRUE	BBL01	6	6
399	Travis Birt	65	41	TRUE	BBL01	6	6
306	Owais Shah	8	6	FALSE	BBL01	6	6
398	Tom Triffitt	0	0	FALSE	BBL01	6	6
314	Peter Nevill	3	4	TRUE	BBL01	6	6
271	Michael Lumb	3	9	TRUE	BBL01	6	6
297	Nic Maddinson	33	27	TRUE	BBL01	6	6
371	Steven Smith	28	28	TRUE	BBL01	6	6
283	Moises Henriques	22	17	TRUE	BBL01	6	6
122	Dwayne Bravo	3	5	TRUE	BBL01	6	6
120	Dominic Thornely	4	4	TRUE	BBL01	6	6
59	Brett Lee	8	7	TRUE	BBL01	6	6
278	Mitchell Starc	8	8	FALSE	BBL01	6	6
207	Josh Hazlewood	2	6	TRUE	BBL01	6	6
373	Stuart MacGill	6	5	FALSE	BBL01	6	6
2	Aaron Finch	49	40	TRUE	BBL01	7	7
28	Andrew McDonald	50	33	TRUE	BBL01	7	7
133	Glenn Maxwell	31	15	TRUE	BBL01	7	7
294	Nathan Reardon	22	15	FALSE	BBL01	7	7
7	Abdul Razzaq	27	17	FALSE	BBL01	7	7
147	Herschelle Gibbs	57	36	TRUE	BBL01	7	7
360	Shaun Marsh	99	52	FALSE	BBL01	7	7
275	Mitchell Marsh	18	19	TRUE	BBL01	7	7
238	Luke Ronchi	8	10	FALSE	BBL01	7	7
270	Michael Klinger	6	7	TRUE	BBL01	8	8
99	Daniel Harris	19	17	TRUE	BBL01	8	8
15	Aiden Blizzard	20	13	TRUE	BBL01	8	8
63	Callum Ferguson	2	5	TRUE	BBL01	8	8
65	Cameron Borgas	24	26	TRUE	BBL01	8	8
196	Johan Botha	41	33	TRUE	BBL01	8	8
8	Adam Crosthwaite	18	12	TRUE	BBL01	8	8
212	Kane Richardson	11	5	TRUE	BBL01	8	8
5	Aaron O'Brien	6	3	FALSE	BBL01	8	8
103	Daniel Smith	6	9	TRUE	BBL01	8	8
75	Chris Gayle	100	54	FALSE	BBL01	8	8
406	Usman Khawaja	15	16	TRUE	BBL01	8	8
40	Ben Dunk	8	11	TRUE	BBL01	8	8
93	Craig Philipson	2	8	TRUE	BBL01	8	8
179	Jason Floros	17	13	FALSE	BBL01	8	8
271	Michael Lumb	18	13	TRUE	BBL01	9	9
122	Dwayne Bravo	51	39	TRUE	BBL01	9	9
297	Nic Maddinson	24	17	TRUE	BBL01	9	9
371	Steven Smith	7	11	TRUE	BBL01	9	9
283	Moises Henriques	1	3	TRUE	BBL01	9	9
46	Ben Rohrer	29	19	TRUE	BBL01	9	9
314	Peter Nevill	1	3	TRUE	BBL01	9	9
120	Dominic Thornely	29	13	TRUE	BBL01	9	9
59	Brett Lee	1	1	TRUE	BBL01	9	9
278	Mitchell Starc	1	1	FALSE	BBL01	9	9
329	Rob Quiney	14	15	TRUE	BBL01	9	9
262	Matthew Wade	1	2	TRUE	BBL01	9	9
131	George Bailey	33	25	TRUE	BBL01	9	9
110	David Hussey	42	30	TRUE	BBL01	9	9
71	Cameron White	3	4	TRUE	BBL01	9	9
10	Adam Voges	31	22	TRUE	BBL01	9	9
239	Luke Wright	9	6	TRUE	BBL01	9	9
169	James Faulkner	13	8	TRUE	BBL01	9	9
83	Chris Simpson	8	5	FALSE	BBL01	9	9
88	Clint McKay	6	3	FALSE	BBL01	9	9
201	Jonathan Wells	31	27	TRUE	BBL01	10	10
316	Phil Jaques	41	42	TRUE	BBL01	10	10
399	Travis Birt	44	26	TRUE	BBL01	10	10
306	Owais Shah	36	18	FALSE	BBL01	10	10
398	Tom Triffitt	1	2	TRUE	BBL01	10	10
252	Matt Johnston	13	5	FALSE	BBL01	10	10
15	Aiden Blizzard	20	14	TRUE	BBL01	10	10
270	Michael Klinger	36	31	TRUE	BBL01	10	10
8	Adam Crosthwaite	5	10	TRUE	BBL01	10	10
63	Callum Ferguson	2	4	TRUE	BBL01	10	10
65	Cameron Borgas	31	25	TRUE	BBL01	10	10
393	Tom Cooper	43	27	FALSE	BBL01	10	10
196	Johan Botha	6	3	TRUE	BBL01	10	10
212	Kane Richardson	0	2	TRUE	BBL01	10	10
5	Aaron O'Brien	0	1	TRUE	BBL01	10	10
22	Alfonso Thomas	1	3	FALSE	BBL01	10	10
147	Herschelle Gibbs	38	22	TRUE	BBL01	11	11
244	Marcus North	40	29	TRUE	BBL01	11	11
275	Mitchell Marsh	33	21	TRUE	BBL01	11	11
363	Simon Katich	9	13	TRUE	BBL01	11	11
238	Luke Ronchi	2	3	TRUE	BBL01	11	11
310	Paul Collingwood	14	10	TRUE	BBL01	11	11
295	Nathan Rimmington	7	10	TRUE	BBL01	11	11
287	Nathan Coulter-Nile	7	8	FALSE	BBL01	11	11
54	Brad Hogg	2	2	TRUE	BBL01	11	11
265	Michael Beer	2	2	FALSE	BBL01	11	11
79	Chris Lynn	4	7	TRUE	BBL01	11	11
258	Matthew Hayden	33	26	TRUE	BBL01	11	11
311	Peter Forrest	59	42	TRUE	BBL01	11	11
29	Andrew Robinson	19	23	TRUE	BBL01	11	11
96	Dan Christian	9	8	TRUE	BBL01	11	11
330	Roelof van der Merwe	6	4	TRUE	BBL01	11	11
272	Michael Neser	11	5	FALSE	BBL01	11	11
77	Chris Hartley	4	5	FALSE	BBL01	11	11
2	Aaron Finch	41	34	TRUE	BBL01	12	12
53	Brad Hodge	44	31	TRUE	BBL01	12	12
133	Glenn Maxwell	10	15	TRUE	BBL01	12	12
355	Shahid Afridi	16	14	TRUE	BBL01	12	12
294	Nathan Reardon	4	8	TRUE	BBL01	12	12
7	Abdul Razzaq	13	13	TRUE	BBL01	12	12
28	Andrew McDonald	0	1	TRUE	BBL01	12	12
134	Graham Manou	2	4	TRUE	BBL01	12	12
357	Shane Harwood	0	0	FALSE	BBL01	12	12
384	Tim Cruickshank	15	22	TRUE	BBL01	12	12
75	Chris Gayle	75	54	TRUE	BBL01	12	12
406	Usman Khawaja	17	22	TRUE	BBL01	12	12
103	Daniel Smith	3	5	TRUE	BBL01	12	12
40	Ben Dunk	3	6	TRUE	BBL01	12	12
179	Jason Floros	5	7	FALSE	BBL01	12	12
234	Luke Butterworth	1	2	TRUE	BBL01	12	12
351	Sean Abbott	4	2	TRUE	BBL01	12	12
103	Daniel Smith	6	14	TRUE	BBL01	13	13
75	Chris Gayle	53	33	TRUE	BBL01	13	13
351	Sean Abbott	39	39	TRUE	BBL01	13	13
406	Usman Khawaja	15	15	TRUE	BBL01	13	13
40	Ben Dunk	10	7	TRUE	BBL01	13	13
179	Jason Floros	2	4	TRUE	BBL01	13	13
384	Tim Cruickshank	2	4	TRUE	BBL01	13	13
348	Scott Coyte	1	2	TRUE	BBL01	13	13
234	Luke Butterworth	1	1	FALSE	BBL01	13	13
129	Fidel Edwards	0	1	FALSE	BBL01	13	13
201	Jonathan Wells	29	36	TRUE	BBL01	13	13
316	Phil Jaques	0	1	TRUE	BBL01	13	13
399	Travis Birt	35	18	TRUE	BBL01	13	13
306	Owais Shah	41	32	FALSE	BBL01	13	13
398	Tom Triffitt	18	17	TRUE	BBL01	13	13
323	Rhett Lockyear	3	6	TRUE	BBL01	13	13
252	Matt Johnston	6	3	FALSE	BBL01	13	13
122	Dwayne Bravo	7	10	TRUE	BBL01	14	14
271	Michael Lumb	25	22	TRUE	BBL01	14	14
297	Nic Maddinson	29	21	TRUE	BBL01	14	14
371	Steven Smith	25	23	TRUE	BBL01	14	14
283	Moises Henriques	41	30	TRUE	BBL01	14	14
46	Ben Rohrer	2	2	TRUE	BBL01	14	14
314	Peter Nevill	10	6	FALSE	BBL01	14	14
120	Dominic Thornely	15	6	FALSE	BBL01	14	14
2	Aaron Finch	25	15	TRUE	BBL01	14	14
53	Brad Hodge	72	51	FALSE	BBL01	14	14
133	Glenn Maxwell	3	3	TRUE	BBL01	14	14
28	Andrew McDonald	60	37	FALSE	BBL01	14	14
270	Michael Klinger	53	44	TRUE	BBL01	15	15
99	Daniel Harris	17	13	TRUE	BBL01	15	15
63	Callum Ferguson	11	13	TRUE	BBL01	15	15
393	Tom Cooper	43	27	FALSE	BBL01	15	15
65	Cameron Borgas	5	7	TRUE	BBL01	15	15
196	Johan Botha	28	16	FALSE	BBL01	15	15
29	Andrew Robinson	8	10	TRUE	BBL01	15	15
258	Matthew Hayden	13	5	TRUE	BBL01	15	15
311	Peter Forrest	1	5	TRUE	BBL01	15	15
96	Dan Christian	16	13	TRUE	BBL01	15	15
79	Chris Lynn	19	18	TRUE	BBL01	15	15
272	Michael Neser	1	6	TRUE	BBL01	15	15
77	Chris Hartley	11	8	TRUE	BBL01	15	15
369	Steve Paulsen	35	26	FALSE	BBL01	15	15
334	Ryan Harris	11	9	TRUE	BBL01	15	15
289	Nathan Hauritz	4	4	TRUE	BBL01	15	15
23	Alister McDermott	5	5	TRUE	BBL01	15	15
147	Herschelle Gibbs	69	48	TRUE	BBL01	16	16
244	Marcus North	5	7	TRUE	BBL01	16	16
363	Simon Katich	10	8	TRUE	BBL01	16	16
275	Mitchell Marsh	31	28	TRUE	BBL01	16	16
238	Luke Ronchi	1	4	TRUE	BBL01	16	16
310	Paul Collingwood	12	9	TRUE	BBL01	16	16
287	Nathan Coulter-Nile	5	13	TRUE	BBL01	16	16
295	Nathan Rimmington	0	1	FALSE	BBL01	16	16
54	Brad Hogg	0	1	TRUE	BBL01	16	16
265	Michael Beer	0	1	TRUE	BBL01	16	16
42	Ben Edmondson	0	1	TRUE	BBL01	16	16
329	Rob Quiney	39	35	TRUE	BBL01	16	16
71	Cameron White	1	9	TRUE	BBL01	16	16
131	George Bailey	1	5	TRUE	BBL01	16	16
110	David Hussey	4	6	TRUE	BBL01	16	16
262	Matthew Wade	53	43	FALSE	BBL01	16	16
239	Luke Wright	16	19	TRUE	BBL01	16	16
169	James Faulkner	4	3	FALSE	BBL01	16	16
29	Andrew Robinson	44	28	TRUE	BBL01	17	17
258	Matthew Hayden	76	51	TRUE	BBL01	17	17
330	Roelof van der Merwe	24	19	TRUE	BBL01	17	17
96	Dan Christian	8	8	TRUE	BBL01	17	17
311	Peter Forrest	33	18	FALSE	BBL01	17	17
272	Michael Neser	0	0	FALSE	BBL01	17	17
201	Jonathan Wells	24	18	TRUE	BBL01	17	17
316	Phil Jaques	27	22	TRUE	BBL01	17	17
399	Travis Birt	74	36	TRUE	BBL01	17	17
306	Owais Shah	69	44	TRUE	BBL01	17	17
398	Tom Triffitt	0	0	FALSE	BBL01	17	17
329	Rob Quiney	14	13	TRUE	BBL01	18	18
239	Luke Wright	25	16	TRUE	BBL01	18	18
71	Cameron White	1	5	TRUE	BBL01	18	18
110	David Hussey	51	42	TRUE	BBL01	18	18
131	George Bailey	24	21	TRUE	BBL01	18	18
262	Matthew Wade	32	15	FALSE	BBL01	18	18
169	James Faulkner	11	11	FALSE	BBL01	18	18
2	Aaron Finch	1	3	TRUE	BBL01	18	18
53	Brad Hodge	10	11	TRUE	BBL01	18	18
133	Glenn Maxwell	24	24	TRUE	BBL01	18	18
28	Andrew McDonald	11	12	FALSE	BBL01	18	18
294	Nathan Reardon	0	0	FALSE	BBL01	18	18
271	Michael Lumb	15	14	TRUE	BBL01	19	19
283	Moises Henriques	20	23	TRUE	BBL01	19	19
297	Nic Maddinson	3	7	TRUE	BBL01	19	19
371	Steven Smith	3	4	TRUE	BBL01	19	19
46	Ben Rohrer	38	24	TRUE	BBL01	19	19
120	Dominic Thornely	0	0	TRUE	BBL01	19	19
314	Peter Nevill	24	16	FALSE	BBL01	19	19
151	Ian Moran	1	3	TRUE	BBL01	19	19
59	Brett Lee	6	6	FALSE	BBL01	19	19
406	Usman Khawaja	11	16	FALSE	BBL01	19	19
75	Chris Gayle	0	6	TRUE	BBL01	19	19
103	Daniel Smith	0	1	TRUE	BBL01	19	19
40	Ben Dunk	0	1	TRUE	BBL01	19	19
179	Jason Floros	15	10	TRUE	BBL01	19	19
147	Herschelle Gibbs	65	41	TRUE	BBL01	20	20
244	Marcus North	70	52	TRUE	BBL01	20	20
275	Mitchell Marsh	10	13	TRUE	BBL01	20	20
310	Paul Collingwood	18	7	TRUE	BBL01	20	20
363	Simon Katich	15	7	FALSE	BBL01	20	20
238	Luke Ronchi	0	1	TRUE	BBL01	20	20
295	Nathan Rimmington	1	1	FALSE	BBL01	20	20
99	Daniel Harris	31	18	TRUE	BBL01	20	20
270	Michael Klinger	32	22	TRUE	BBL01	20	20
8	Adam Crosthwaite	5	5	TRUE	BBL01	20	20
63	Callum Ferguson	5	6	TRUE	BBL01	20	20
393	Tom Cooper	5	7	TRUE	BBL01	20	20
65	Cameron Borgas	15	17	TRUE	BBL01	20	20
57	Brendan Drew	10	12	TRUE	BBL01	20	20
101	Daniel Salpietro	1	6	TRUE	BBL01	20	20
5	Aaron O'Brien	13	13	TRUE	BBL01	20	20
22	Alfonso Thomas	7	8	TRUE	BBL01	20	20
172	James Muirhead	5	3	FALSE	BBL01	20	20
329	Rob Quiney	62	50	TRUE	BBL01	21	21
239	Luke Wright	117	60	TRUE	BBL01	21	21
71	Cameron White	5	4	FALSE	BBL01	21	21
262	Matthew Wade	3	3	TRUE	BBL01	21	21
110	David Hussey	8	3	FALSE	BBL01	21	21
316	Phil Jaques	0	2	TRUE	BBL01	21	21
323	Rhett Lockyear	23	18	TRUE	BBL01	21	21
399	Travis Birt	51	23	TRUE	BBL01	21	21
306	Owais Shah	55	37	TRUE	BBL01	21	21
398	Tom Triffitt	21	11	TRUE	BBL01	21	21
252	Matt Johnston	3	6	TRUE	BBL01	21	21
201	Jonathan Wells	17	12	FALSE	BBL01	21	21
296	Naved-ul-Hasan	1	3	TRUE	BBL01	21	21
268	Michael Hogan	2	2	TRUE	BBL01	21	21
419	Xavier Doherty	0	1	TRUE	BBL01	21	21
44	Ben Laughlin	4	7	FALSE	BBL01	21	21
271	Michael Lumb	8	8	TRUE	BBL01	22	22
283	Moises Henriques	42	37	TRUE	BBL01	22	22
297	Nic Maddinson	31	20	TRUE	BBL01	22	22
46	Ben Rohrer	16	12	TRUE	BBL01	22	22
371	Steven Smith	8	9	TRUE	BBL01	22	22
120	Dominic Thornely	5	8	TRUE	BBL01	22	22
292	Nathan McCullum	20	19	TRUE	BBL01	22	22
314	Peter Nevill	7	6	FALSE	BBL01	22	22
368	Steve O'Keefe	0	1	TRUE	BBL01	22	22
270	Michael Klinger	0	2	TRUE	BBL01	22	22
99	Daniel Harris	9	12	TRUE	BBL01	22	22
15	Aiden Blizzard	27	21	TRUE	BBL01	22	22
393	Tom Cooper	1	2	TRUE	BBL01	22	22
65	Cameron Borgas	8	9	TRUE	BBL01	22	22
5	Aaron O'Brien	1	2	TRUE	BBL01	22	22
8	Adam Crosthwaite	13	21	TRUE	BBL01	22	22
57	Brendan Drew	5	11	TRUE	BBL01	22	22
101	Daniel Salpietro	12	21	TRUE	BBL01	22	22
212	Kane Richardson	0	1	TRUE	BBL01	22	22
22	Alfonso Thomas	5	10	FALSE	BBL01	22	22
406	Usman Khawaja	8	8	TRUE	BBL01	23	23
75	Chris Gayle	20	16	TRUE	BBL01	23	23
103	Daniel Smith	6	10	TRUE	BBL01	23	23
40	Ben Dunk	13	19	TRUE	BBL01	23	23
179	Jason Floros	4	10	TRUE	BBL01	23	23
234	Luke Butterworth	5	11	TRUE	BBL01	23	23
382	Tim Armstrong	25	25	TRUE	BBL01	23	23
351	Sean Abbott	0	1	TRUE	BBL01	23	23
348	Scott Coyte	12	11	TRUE	BBL01	23	23
402	Trent Copeland	1	3	TRUE	BBL01	23	23
235	Luke Doran	1	2	FALSE	BBL01	23	23
238	Luke Ronchi	0	2	TRUE	BBL01	23	23
244	Marcus North	38	25	FALSE	BBL01	23	23
275	Mitchell Marsh	64	58	FALSE	BBL01	23	23
29	Andrew Robinson	4	3	TRUE	BBL01	24	24
258	Matthew Hayden	28	28	TRUE	BBL01	24	24
79	Chris Lynn	34	27	TRUE	BBL01	24	24
96	Dan Christian	5	8	TRUE	BBL01	24	24
311	Peter Forrest	0	1	TRUE	BBL01	24	24
330	Roelof van der Merwe	36	24	TRUE	BBL01	24	24
104	Daniel Vettori	40	25	TRUE	BBL01	24	24
272	Michael Neser	13	5	FALSE	BBL01	24	24
77	Chris Hartley	0	0	FALSE	BBL01	24	24
355	Shahid Afridi	26	14	TRUE	BBL01	24	24
53	Brad Hodge	1	5	TRUE	BBL01	24	24
2	Aaron Finch	72	46	TRUE	BBL01	24	24
28	Andrew McDonald	7	14	TRUE	BBL01	24	24
294	Nathan Reardon	5	8	TRUE	BBL01	24	24
7	Abdul Razzaq	1	3	TRUE	BBL01	24	24
133	Glenn Maxwell	10	6	TRUE	BBL01	24	24
134	Graham Manou	18	20	FALSE	BBL01	24	24
357	Shane Harwood	3	3	TRUE	BBL01	24	24
4	Aaron Heal	0	1	TRUE	BBL01	24	24
118	Dirk Nannes	2	2	FALSE	BBL01	24	24
58	Brendon McCullum	6	7	TRUE	BBL01	25	25
258	Matthew Hayden	6	6	TRUE	BBL01	25	25
29	Andrew Robinson	25	16	TRUE	BBL01	25	25
96	Dan Christian	75	47	FALSE	BBL01	25	25
311	Peter Forrest	33	27	TRUE	BBL01	25	25
79	Chris Lynn	37	17	FALSE	BBL01	25	25
406	Usman Khawaja	37	36	TRUE	BBL01	25	25
75	Chris Gayle	0	1	TRUE	BBL01	25	25
384	Tim Cruickshank	0	4	TRUE	BBL01	25	25
40	Ben Dunk	6	19	TRUE	BBL01	25	25
103	Daniel Smith	2	4	TRUE	BBL01	25	25
382	Tim Armstrong	4	14	TRUE	BBL01	25	25
351	Sean Abbott	22	22	FALSE	BBL01	25	25
255	Matthew Day	29	20	FALSE	BBL01	25	25
2	Aaron Finch	67	45	TRUE	BBL01	26	26
53	Brad Hodge	63	41	TRUE	BBL01	26	26
294	Nathan Reardon	17	16	TRUE	BBL01	26	26
355	Shahid Afridi	18	10	FALSE	BBL01	26	26
28	Andrew McDonald	1	2	TRUE	BBL01	26	26
415	William Sheridan	5	6	FALSE	BBL01	26	26
201	Jonathan Wells	72	61	TRUE	BBL01	26	26
246	Mark Cosgrove	2	5	TRUE	BBL01	26	26
399	Travis Birt	25	16	TRUE	BBL01	26	26
306	Owais Shah	49	30	FALSE	BBL01	26	26
316	Phil Jaques	12	7	FALSE	BBL01	26	26
52	Brad Haddin	0	2	TRUE	BBL01	27	27
271	Michael Lumb	3	3	TRUE	BBL01	27	27
297	Nic Maddinson	49	31	TRUE	BBL01	27	27
283	Moises Henriques	31	33	TRUE	BBL01	27	27
371	Steven Smith	51	25	TRUE	BBL01	27	27
46	Ben Rohrer	12	12	TRUE	BBL01	27	27
120	Dominic Thornely	19	8	TRUE	BBL01	27	27
292	Nathan McCullum	2	3	TRUE	BBL01	27	27
368	Steve O'Keefe	0	1	TRUE	BBL01	27	27
59	Brett Lee	0	2	TRUE	BBL01	27	27
278	Mitchell Starc	1	1	FALSE	BBL01	27	27
360	Shaun Marsh	18	18	TRUE	BBL01	27	27
244	Marcus North	59	52	TRUE	BBL01	27	27
275	Mitchell Marsh	0	1	TRUE	BBL01	27	27
310	Paul Collingwood	2	3	TRUE	BBL01	27	27
363	Simon Katich	31	23	TRUE	BBL01	27	27
238	Luke Ronchi	34	13	TRUE	BBL01	27	27
287	Nathan Coulter-Nile	11	13	FALSE	BBL01	27	27
99	Daniel Harris	17	15	TRUE	BBL01	28	28
270	Michael Klinger	25	20	TRUE	BBL01	28	28
15	Aiden Blizzard	7	9	TRUE	BBL01	28	28
63	Callum Ferguson	41	29	TRUE	BBL01	28	28
170	James Franklin	7	11	TRUE	BBL01	28	28
393	Tom Cooper	9	11	TRUE	BBL01	28	28
8	Adam Crosthwaite	4	6	TRUE	BBL01	28	28
5	Aaron O'Brien	8	9	TRUE	BBL01	28	28
22	Alfonso Thomas	4	5	TRUE	BBL01	28	28
290	Nathan Lyon	0	2	TRUE	BBL01	28	28
61	Bryce McGain	0	0	FALSE	BBL01	28	28
329	Rob Quiney	2	6	TRUE	BBL01	28	28
239	Luke Wright	9	14	TRUE	BBL01	28	28
10	Adam Voges	16	16	TRUE	BBL01	28	28
110	David Hussey	41	36	FALSE	BBL01	28	28
71	Cameron White	28	30	TRUE	BBL01	28	28
131	George Bailey	19	11	FALSE	BBL01	28	28
147	Herschelle Gibbs	71	46	TRUE	BBL01	29	29
244	Marcus North	23	20	TRUE	BBL01	29	29
310	Paul Collingwood	31	25	TRUE	BBL01	29	29
275	Mitchell Marsh	41	22	FALSE	BBL01	29	29
238	Luke Ronchi	5	7	FALSE	BBL01	29	29
329	Rob Quiney	8	4	TRUE	BBL01	29	29
239	Luke Wright	33	25	TRUE	BBL01	29	29
169	James Faulkner	38	27	TRUE	BBL01	29	29
10	Adam Voges	9	14	TRUE	BBL01	29	29
110	David Hussey	0	1	TRUE	BBL01	29	29
71	Cameron White	14	14	TRUE	BBL01	29	29
131	George Bailey	4	7	TRUE	BBL01	29	29
262	Matthew Wade	37	17	TRUE	BBL01	29	29
88	Clint McKay	14	10	FALSE	BBL01	29	29
159	Jackson Bird	0	1	FALSE	BBL01	29	29
283	Moises Henriques	0	3	TRUE	BBL01	30	30
368	Steve O'Keefe	30	24	TRUE	BBL01	30	30
297	Nic Maddinson	68	51	TRUE	BBL01	30	30
371	Steven Smith	12	9	TRUE	BBL01	30	30
46	Ben Rohrer	16	11	TRUE	BBL01	30	30
120	Dominic Thornely	9	9	FALSE	BBL01	30	30
314	Peter Nevill	14	11	TRUE	BBL01	30	30
292	Nathan McCullum	1	2	FALSE	BBL01	30	30
201	Jonathan Wells	11	12	TRUE	BBL01	30	30
316	Phil Jaques	63	48	TRUE	BBL01	30	30
399	Travis Birt	11	15	TRUE	BBL01	30	30
306	Owais Shah	0	3	TRUE	BBL01	30	30
398	Tom Triffitt	16	14	TRUE	BBL01	30	30
252	Matt Johnston	6	7	TRUE	BBL01	30	30
181	Jason Krejza	2	3	TRUE	BBL01	30	30
296	Naved-ul-Hasan	30	14	FALSE	BBL01	30	30
268	Michael Hogan	3	4	FALSE	BBL01	30	30
147	Herschelle Gibbs	0	1	TRUE	BBL01	31	31
244	Marcus North	22	24	TRUE	BBL01	31	31
238	Luke Ronchi	2	4	TRUE	BBL01	31	31
275	Mitchell Marsh	77	57	FALSE	BBL01	31	31
310	Paul Collingwood	32	25	TRUE	BBL01	31	31
363	Simon Katich	12	7	TRUE	BBL01	31	31
295	Nathan Rimmington	4	2	FALSE	BBL01	31	31
283	Moises Henriques	70	41	TRUE	BBL01	31	31
368	Steve O'Keefe	48	46	TRUE	BBL01	31	31
297	Nic Maddinson	10	13	TRUE	BBL01	31	31
371	Steven Smith	21	11	FALSE	BBL01	31	31
46	Ben Rohrer	3	2	FALSE	BBL01	31	31
329	Rob Quiney	5	7	TRUE	BBL02	1	32
239	Luke Wright	53	41	TRUE	BBL02	1	32
53	Brad Hodge	28	18	TRUE	BBL02	1	32
110	David Hussey	42	31	TRUE	BBL02	1	32
71	Cameron White	20	14	TRUE	BBL02	1	32
262	Matthew Wade	14	8	FALSE	BBL02	1	32
169	James Faulkner	0	1	FALSE	BBL02	1	32
2	Aaron Finch	111	65	FALSE	BBL02	1	32
99	Daniel Harris	3	8	TRUE	BBL02	1	32
126	Faf du Plessis	14	17	TRUE	BBL02	1	32
46	Ben Rohrer	34	20	FALSE	BBL02	1	32
250	Martin Guptill	20	27	TRUE	BBL02	2	33
406	Usman Khawaja	19	16	TRUE	BBL02	2	33
81	Chris Rogers	23	16	TRUE	BBL02	2	33
65	Cameron Borgas	11	12	TRUE	BBL02	2	33
323	Rhett Lockyear	4	12	TRUE	BBL02	2	33
331	Ryan Carters	33	24	FALSE	BBL02	2	33
351	Sean Abbott	24	14	FALSE	BBL02	2	33
297	Nic Maddinson	39	30	TRUE	BBL02	2	33
113	David Warner	0	2	TRUE	BBL02	2	33
52	Brad Haddin	59	48	TRUE	BBL02	2	33
371	Steven Smith	41	32	FALSE	BBL02	2	33
283	Moises Henriques	4	1	FALSE	BBL02	2	33
359	Shane Watson	17	14	TRUE	BBL02	3	34
237	Luke Pomersbach	6	11	TRUE	BBL02	3	34
189	Joe Burns	44	27	TRUE	BBL02	3	34
96	Dan Christian	49	34	TRUE	BBL02	3	34
311	Peter Forrest	13	17	TRUE	BBL02	3	34
38	Ben Cutting	6	4	TRUE	BBL02	3	34
378	Thisara Perera	22	8	FALSE	BBL02	3	34
171	James Hopes	9	6	FALSE	BBL02	3	34
387	Tim Paine	28	19	TRUE	BBL02	3	34
201	Jonathan Wells	38	33	TRUE	BBL02	3	34
399	Travis Birt	57	40	FALSE	BBL02	3	34
306	Owais Shah	36	23	FALSE	BBL02	3	34
360	Shaun Marsh	57	45	TRUE	BBL02	4	35
147	Herschelle Gibbs	14	9	TRUE	BBL02	4	35
269	Michael Hussey	4	9	TRUE	BBL02	4	35
10	Adam Voges	58	41	TRUE	BBL02	4	35
287	Nathan Coulter-Nile	14	5	TRUE	BBL02	4	35
363	Simon Katich	8	10	FALSE	BBL02	4	35
398	Tom Triffitt	0	1	TRUE	BBL02	4	35
270	Michael Klinger	19	16	TRUE	BBL02	4	35
318	Phillip Hughes	74	48	TRUE	BBL02	4	35
63	Callum Ferguson	8	12	TRUE	BBL02	4	35
294	Nathan Reardon	42	26	TRUE	BBL02	4	35
377	Theo Doropoulos	12	11	FALSE	BBL02	4	35
196	Johan Botha	5	4	FALSE	BBL02	4	35
147	Herschelle Gibbs	0	4	TRUE	BBL02	5	36
244	Marcus North	1	5	TRUE	BBL02	5	36
363	Simon Katich	0	3	TRUE	BBL02	5	36
10	Adam Voges	14	15	TRUE	BBL02	5	36
245	Marcus Stoinis	9	8	TRUE	BBL02	5	36
148	Hilton Cartwright	17	16	TRUE	BBL02	5	36
398	Tom Triffitt	4	9	TRUE	BBL02	5	36
287	Nathan Coulter-Nile	0	2	TRUE	BBL02	5	36
192	Joe Mennie	2	7	TRUE	BBL02	5	36
54	Brad Hogg	4	9	FALSE	BBL02	5	36
265	Michael Beer	7	14	TRUE	BBL02	5	36
329	Rob Quiney	1	1	FALSE	BBL02	5	36
239	Luke Wright	23	11	FALSE	BBL02	5	36
175	James Smith	5	9	TRUE	BBL02	6	37
270	Michael Klinger	1	3	TRUE	BBL02	6	37
386	Tim Ludeman	18	9	TRUE	BBL02	6	37
63	Callum Ferguson	52	36	TRUE	BBL02	6	37
294	Nathan Reardon	25	23	TRUE	BBL02	6	37
217	Kieron Pollard	48	23	TRUE	BBL02	6	37
196	Johan Botha	18	10	FALSE	BBL02	6	37
272	Michael Neser	6	4	TRUE	BBL02	6	37
212	Kane Richardson	4	2	TRUE	BBL02	6	37
66	Cameron Boyce	1	2	FALSE	BBL02	6	37
237	Luke Pomersbach	65	39	TRUE	BBL02	6	37
171	James Hopes	1	2	TRUE	BBL02	6	37
189	Joe Burns	37	30	TRUE	BBL02	6	37
96	Dan Christian	12	14	TRUE	BBL02	6	37
378	Thisara Perera	12	4	TRUE	BBL02	6	37
79	Chris Lynn	19	18	TRUE	BBL02	6	37
38	Ben Cutting	13	5	TRUE	BBL02	6	37
311	Peter Forrest	12	7	FALSE	BBL02	6	37
77	Chris Hartley	5	2	FALSE	BBL02	6	37
406	Usman Khawaja	19	26	TRUE	BBL02	7	38
75	Chris Gayle	12	13	TRUE	BBL02	7	38
246	Mark Cosgrove	12	18	TRUE	BBL02	7	38
81	Chris Rogers	4	6	TRUE	BBL02	7	38
35	Azhar Mahmood	1	3	TRUE	BBL02	7	38
351	Sean Abbott	3	4	TRUE	BBL02	7	38
65	Cameron Borgas	5	8	TRUE	BBL02	7	38
331	Ryan Carters	18	19	FALSE	BBL02	7	38
84	Chris Tremain	37	23	FALSE	BBL02	7	38
99	Daniel Harris	8	14	TRUE	BBL02	7	38
2	Aaron Finch	31	33	TRUE	BBL02	7	38
248	Marlon Samuels	4	8	TRUE	BBL02	7	38
46	Ben Rohrer	27	20	TRUE	BBL02	7	38
393	Tom Cooper	11	5	TRUE	BBL02	7	38
314	Peter Nevill	9	14	FALSE	BBL02	7	38
415	William Sheridan	12	16	FALSE	BBL02	7	38
325	Ricky Ponting	8	6	TRUE	BBL02	8	39
387	Tim Paine	46	46	TRUE	BBL02	8	39
399	Travis Birt	3	5	TRUE	BBL02	8	39
306	Owais Shah	1	3	TRUE	BBL02	8	39
131	George Bailey	28	26	TRUE	BBL02	8	39
350	Scott Styris	24	17	TRUE	BBL02	8	39
125	Evan Gulbis	6	4	TRUE	BBL02	8	39
44	Ben Laughlin	2	5	TRUE	BBL02	8	39
268	Michael Hogan	5	5	FALSE	BBL02	8	39
419	Xavier Doherty	4	3	FALSE	BBL02	8	39
329	Rob Quiney	35	31	TRUE	BBL02	8	39
239	Luke Wright	1	5	TRUE	BBL02	8	39
53	Brad Hodge	34	30	TRUE	BBL02	8	39
110	David Hussey	13	11	TRUE	BBL02	8	39
71	Cameron White	22	21	TRUE	BBL02	8	39
133	Glenn Maxwell	19	12	TRUE	BBL02	8	39
169	James Faulkner	6	4	FALSE	BBL02	8	39
312	Peter Handscomb	2	2	FALSE	BBL02	8	39
283	Moises Henriques	3	8	TRUE	BBL02	9	40
103	Daniel Smith	1	5	TRUE	BBL02	9	40
52	Brad Haddin	10	8	TRUE	BBL02	9	40
371	Steven Smith	0	2	TRUE	BBL02	9	40
186	Jeevan Mendis	2	7	TRUE	BBL02	9	40
120	Dominic Thornely	5	14	TRUE	BBL02	9	40
368	Steve O'Keefe	29	34	TRUE	BBL02	9	40
151	Ian Moran	20	14	TRUE	BBL02	9	40
59	Brett Lee	22	15	FALSE	BBL02	9	40
374	Sunil Narine	5	3	TRUE	BBL02	9	40
236	Luke Feldman	12	10	FALSE	BBL02	9	40
360	Shaun Marsh	26	32	TRUE	BBL02	9	40
147	Herschelle Gibbs	40	42	TRUE	BBL02	9	40
244	Marcus North	23	34	TRUE	BBL02	9	40
148	Hilton Cartwright	5	6	FALSE	BBL02	9	40
363	Simon Katich	8	4	FALSE	BBL02	9	40
171	James Hopes	5	4	TRUE	BBL02	10	41
237	Luke Pomersbach	0	2	TRUE	BBL02	10	41
189	Joe Burns	10	9	TRUE	BBL02	10	41
96	Dan Christian	37	31	FALSE	BBL02	10	41
79	Chris Lynn	51	29	TRUE	BBL02	10	41
311	Peter Forrest	3	4	FALSE	BBL02	10	41
360	Shaun Marsh	19	11	FALSE	BBL02	10	41
147	Herschelle Gibbs	9	9	TRUE	BBL02	10	41
287	Nathan Coulter-Nile	23	6	FALSE	BBL02	10	41
387	Tim Paine	7	11	TRUE	BBL02	11	42
325	Ricky Ponting	25	25	TRUE	BBL02	11	42
399	Travis Birt	5	8	TRUE	BBL02	11	42
306	Owais Shah	14	29	TRUE	BBL02	11	42
131	George Bailey	2	3	TRUE	BBL02	11	42
350	Scott Styris	1	3	TRUE	BBL02	11	42
181	Jason Krejza	5	7	TRUE	BBL02	11	42
44	Ben Laughlin	10	14	TRUE	BBL02	11	42
268	Michael Hogan	3	7	TRUE	BBL02	11	42
419	Xavier Doherty	10	9	FALSE	BBL02	11	42
121	Doug Bollinger	6	4	FALSE	BBL02	11	42
2	Aaron Finch	46	40	FALSE	BBL02	11	42
99	Daniel Harris	3	7	TRUE	BBL02	11	42
248	Marlon Samuels	21	9	TRUE	BBL02	11	42
46	Ben Rohrer	18	10	TRUE	BBL02	11	42
393	Tom Cooper	10	14	FALSE	BBL02	11	42
270	Michael Klinger	60	46	TRUE	BBL02	12	43
386	Tim Ludeman	46	39	TRUE	BBL02	12	43
294	Nathan Reardon	42	20	TRUE	BBL02	12	43
217	Kieron Pollard	16	7	TRUE	BBL02	12	43
377	Theo Doropoulos	0	3	TRUE	BBL02	12	43
196	Johan Botha	7	5	FALSE	BBL02	12	43
63	Callum Ferguson	0	1	TRUE	BBL02	12	43
246	Mark Cosgrove	8	7	TRUE	BBL02	12	43
75	Chris Gayle	8	19	TRUE	BBL02	12	43
35	Azhar Mahmood	1	7	TRUE	BBL02	12	43
81	Chris Rogers	23	21	TRUE	BBL02	12	43
351	Sean Abbott	14	8	TRUE	BBL02	12	43
65	Cameron Borgas	4	6	TRUE	BBL02	12	43
331	Ryan Carters	24	21	TRUE	BBL02	12	43
348	Scott Coyte	33	15	TRUE	BBL02	12	43
84	Chris Tremain	0	1	TRUE	BBL02	12	43
11	Adam Zampa	3	7	TRUE	BBL02	12	43
118	Dirk Nannes	0	0	FALSE	BBL02	12	43
329	Rob Quiney	0	3	TRUE	BBL02	13	44
349	Scott Henry	6	11	TRUE	BBL02	13	44
53	Brad Hodge	51	33	TRUE	BBL02	13	44
133	Glenn Maxwell	82	50	TRUE	BBL02	13	44
110	David Hussey	7	10	TRUE	BBL02	13	44
71	Cameron White	10	6	TRUE	BBL02	13	44
169	James Faulkner	3	3	FALSE	BBL02	13	44
312	Peter Handscomb	11	5	FALSE	BBL02	13	44
103	Daniel Smith	32	31	TRUE	BBL02	13	44
368	Steve O'Keefe	42	35	TRUE	BBL02	13	44
52	Brad Haddin	39	28	TRUE	BBL02	13	44
283	Moises Henriques	2	4	TRUE	BBL02	13	44
371	Steven Smith	13	14	FALSE	BBL02	13	44
186	Jeevan Mendis	8	4	TRUE	BBL02	13	44
120	Dominic Thornely	9	5	FALSE	BBL02	13	44
237	Luke Pomersbach	18	13	TRUE	BBL02	14	45
171	James Hopes	5	9	TRUE	BBL02	14	45
189	Joe Burns	13	20	TRUE	BBL02	14	45
96	Dan Christian	2	5	TRUE	BBL02	14	45
378	Thisara Perera	38	24	TRUE	BBL02	14	45
79	Chris Lynn	0	1	TRUE	BBL02	14	45
311	Peter Forrest	9	13	TRUE	BBL02	14	45
38	Ben Cutting	33	24	FALSE	BBL02	14	45
77	Chris Hartley	11	11	FALSE	BBL02	14	45
99	Daniel Harris	10	18	TRUE	BBL02	14	45
2	Aaron Finch	33	34	TRUE	BBL02	14	45
248	Marlon Samuels	15	18	TRUE	BBL02	14	45
46	Ben Rohrer	30	25	FALSE	BBL02	14	45
393	Tom Cooper	29	15	TRUE	BBL02	14	45
415	William Sheridan	11	5	FALSE	BBL02	14	45
325	Ricky Ponting	63	45	TRUE	BBL02	15	46
387	Tim Paine	40	34	TRUE	BBL02	15	46
399	Travis Birt	0	4	TRUE	BBL02	15	46
306	Owais Shah	26	16	FALSE	BBL02	15	46
15	Aiden Blizzard	9	9	TRUE	BBL02	15	46
131	George Bailey	30	13	FALSE	BBL02	15	46
75	Chris Gayle	13	14	TRUE	BBL02	15	46
246	Mark Cosgrove	19	16	TRUE	BBL02	15	46
81	Chris Rogers	24	28	TRUE	BBL02	15	46
35	Azhar Mahmood	23	20	TRUE	BBL02	15	46
331	Ryan Carters	10	10	TRUE	BBL02	15	46
364	Simon Keen	24	12	TRUE	BBL02	15	46
351	Sean Abbott	9	8	FALSE	BBL02	15	46
65	Cameron Borgas	0	1	TRUE	BBL02	15	46
348	Scott Coyte	10	5	TRUE	BBL02	15	46
11	Adam Zampa	1	5	TRUE	BBL02	15	46
118	Dirk Nannes	3	2	FALSE	BBL02	15	46
103	Daniel Smith	0	6	TRUE	BBL02	16	47
368	Steve O'Keefe	4	5	TRUE	BBL02	16	47
52	Brad Haddin	22	30	TRUE	BBL02	16	47
371	Steven Smith	58	43	TRUE	BBL02	16	47
283	Moises Henriques	32	26	TRUE	BBL02	16	47
186	Jeevan Mendis	5	4	TRUE	BBL02	16	47
120	Dominic Thornely	4	4	FALSE	BBL02	16	47
59	Brett Lee	2	3	FALSE	BBL02	16	47
270	Michael Klinger	53	52	TRUE	BBL02	16	47
386	Tim Ludeman	71	43	FALSE	BBL02	16	47
252	Matt Johnston	3	1	FALSE	BBL02	16	47
271	Michael Lumb	34	22	TRUE	BBL02	17	48
52	Brad Haddin	22	17	TRUE	BBL02	17	48
283	Moises Henriques	18	14	TRUE	BBL02	17	48
371	Steven Smith	34	34	TRUE	BBL02	17	48
100	Daniel Hughes	17	13	TRUE	BBL02	17	48
59	Brett Lee	4	4	TRUE	BBL02	17	48
219	Kurtis Patterson	4	2	TRUE	BBL02	17	48
368	Steve O'Keefe	9	5	TRUE	BBL02	17	48
209	Josh Lalor	0	3	FALSE	BBL02	17	48
374	Sunil Narine	6	6	FALSE	BBL02	17	48
387	Tim Paine	9	10	TRUE	BBL02	17	48
15	Aiden Blizzard	48	30	TRUE	BBL02	17	48
325	Ricky Ponting	63	52	FALSE	BBL02	17	48
399	Travis Birt	18	16	TRUE	BBL02	17	48
306	Owais Shah	13	12	FALSE	BBL02	17	48
329	Rob Quiney	22	12	TRUE	BBL02	18	49
53	Brad Hodge	88	58	TRUE	BBL02	18	49
169	James Faulkner	10	11	TRUE	BBL02	18	49
110	David Hussey	17	11	TRUE	BBL02	18	49
71	Cameron White	13	13	TRUE	BBL02	18	49
133	Glenn Maxwell	11	5	TRUE	BBL02	18	49
312	Peter Handscomb	7	7	FALSE	BBL02	18	49
197	John Hastings	0	2	TRUE	BBL02	18	49
89	Clive Rose	0	1	TRUE	BBL02	18	49
88	Clint McKay	0	0	FALSE	BBL02	18	49
270	Michael Klinger	14	13	TRUE	BBL02	18	49
386	Tim Ludeman	30	21	TRUE	BBL02	18	49
63	Callum Ferguson	35	28	TRUE	BBL02	18	49
294	Nathan Reardon	7	7	TRUE	BBL02	18	49
217	Kieron Pollard	65	43	FALSE	BBL02	18	49
252	Matt Johnston	8	8	FALSE	BBL02	18	49
75	Chris Gayle	28	28	TRUE	BBL02	19	50
81	Chris Rogers	6	14	TRUE	BBL02	19	50
253	Matt Prior	17	15	TRUE	BBL02	19	50
406	Usman Khawaja	23	20	TRUE	BBL02	19	50
351	Sean Abbott	11	10	TRUE	BBL02	19	50
331	Ryan Carters	5	6	TRUE	BBL02	19	50
364	Simon Keen	9	9	TRUE	BBL02	19	50
348	Scott Coyte	12	7	TRUE	BBL02	19	50
84	Chris Tremain	1	3	TRUE	BBL02	19	50
11	Adam Zampa	6	7	TRUE	BBL02	19	50
118	Dirk Nannes	0	1	FALSE	BBL02	19	50
171	James Hopes	8	7	TRUE	BBL02	19	50
237	Luke Pomersbach	28	25	TRUE	BBL02	19	50
189	Joe Burns	0	4	TRUE	BBL02	19	50
96	Dan Christian	12	7	TRUE	BBL02	19	50
79	Chris Lynn	51	37	FALSE	BBL02	19	50
378	Thisara Perera	7	9	TRUE	BBL02	19	50
311	Peter Forrest	12	11	FALSE	BBL02	19	50
360	Shaun Marsh	85	52	TRUE	BBL02	20	51
147	Herschelle Gibbs	56	39	TRUE	BBL02	20	51
10	Adam Voges	40	27	TRUE	BBL02	20	51
287	Nathan Coulter-Nile	0	1	FALSE	BBL02	20	51
398	Tom Triffitt	2	1	FALSE	BBL02	20	51
2	Aaron Finch	8	8	TRUE	BBL02	20	51
99	Daniel Harris	7	10	TRUE	BBL02	20	51
248	Marlon Samuels	0	1	TRUE	BBL02	20	51
46	Ben Rohrer	52	33	TRUE	BBL02	20	51
393	Tom Cooper	16	14	TRUE	BBL02	20	51
314	Peter Nevill	19	19	TRUE	BBL02	20	51
415	William Sheridan	0	1	TRUE	BBL02	20	51
295	Nathan Rimmington	15	17	TRUE	BBL02	20	51
5	Aaron O'Brien	4	6	FALSE	BBL02	20	51
108	Darren Pattinson	5	3	TRUE	BBL02	20	51
286	Muthiah Muralidaran	1	3	TRUE	BBL02	20	51
75	Chris Gayle	9	16	TRUE	BBL02	21	52
81	Chris Rogers	7	11	TRUE	BBL02	21	52
253	Matt Prior	4	4	TRUE	BBL02	21	52
406	Usman Khawaja	66	47	FALSE	BBL02	21	52
351	Sean Abbott	1	5	TRUE	BBL02	21	52
331	Ryan Carters	9	16	TRUE	BBL02	21	52
364	Simon Keen	15	14	TRUE	BBL02	21	52
348	Scott Coyte	11	8	FALSE	BBL02	21	52
297	Nic Maddinson	7	12	TRUE	BBL02	21	52
271	Michael Lumb	20	16	TRUE	BBL02	21	52
100	Daniel Hughes	51	36	FALSE	BBL02	21	52
52	Brad Haddin	18	17	TRUE	BBL02	21	52
371	Steven Smith	14	15	TRUE	BBL02	21	52
283	Moises Henriques	7	3	TRUE	BBL02	21	52
368	Steve O'Keefe	3	9	TRUE	BBL02	21	52
59	Brett Lee	12	6	FALSE	BBL02	21	52
147	Herschelle Gibbs	0	3	TRUE	BBL02	22	53
360	Shaun Marsh	6	11	TRUE	BBL02	22	53
244	Marcus North	27	33	TRUE	BBL02	22	53
363	Simon Katich	66	41	TRUE	BBL02	22	53
10	Adam Voges	35	25	TRUE	BBL02	22	53
398	Tom Triffitt	1	2	TRUE	BBL02	22	53
287	Nathan Coulter-Nile	5	5	TRUE	BBL02	22	53
22	Alfonso Thomas	0	0	TRUE	BBL02	22	53
54	Brad Hogg	0	0	FALSE	BBL02	22	53
15	Aiden Blizzard	12	7	TRUE	BBL02	22	53
387	Tim Paine	74	57	FALSE	BBL02	22	53
325	Ricky Ponting	34	26	TRUE	BBL02	22	53
399	Travis Birt	0	1	TRUE	BBL02	22	53
306	Owais Shah	7	9	TRUE	BBL02	22	53
131	George Bailey	19	11	FALSE	BBL02	22	53
267	Michael Hill	3	9	TRUE	BBL02	23	54
2	Aaron Finch	13	14	TRUE	BBL02	23	54
248	Marlon Samuels	16	9	TRUE	BBL02	23	54
46	Ben Rohrer	35	27	TRUE	BBL02	23	54
393	Tom Cooper	59	46	TRUE	BBL02	23	54
314	Peter Nevill	3	5	TRUE	BBL02	23	54
415	William Sheridan	15	12	FALSE	BBL02	23	54
270	Michael Klinger	24	18	TRUE	BBL02	23	54
386	Tim Ludeman	6	8	TRUE	BBL02	23	54
63	Callum Ferguson	6	11	TRUE	BBL02	23	54
294	Nathan Reardon	4	11	TRUE	BBL02	23	54
196	Johan Botha	31	31	TRUE	BBL02	23	54
217	Kieron Pollard	0	2	TRUE	BBL02	23	54
377	Theo Doropoulos	0	1	TRUE	BBL02	23	54
272	Michael Neser	29	24	FALSE	BBL02	23	54
212	Kane Richardson	0	1	TRUE	BBL02	23	54
55	Brad Young	3	3	TRUE	BBL02	23	54
130	Gary Putland	0	1	TRUE	BBL02	23	54
237	Luke Pomersbach	12	10	TRUE	BBL02	24	55
171	James Hopes	49	40	TRUE	BBL02	24	55
77	Chris Hartley	24	25	TRUE	BBL02	24	55
378	Thisara Perera	12	6	TRUE	BBL02	24	55
96	Dan Christian	27	23	TRUE	BBL02	24	55
79	Chris Lynn	26	17	FALSE	BBL02	24	55
311	Peter Forrest	0	0	FALSE	BBL02	24	55
329	Rob Quiney	10	9	TRUE	BBL02	24	55
239	Luke Wright	34	30	TRUE	BBL02	24	55
53	Brad Hodge	21	18	TRUE	BBL02	24	55
110	David Hussey	17	15	TRUE	BBL02	24	55
133	Glenn Maxwell	13	9	TRUE	BBL02	24	55
71	Cameron White	3	5	TRUE	BBL02	24	55
169	James Faulkner	18	11	TRUE	BBL02	24	55
197	John Hastings	22	11	TRUE	BBL02	24	55
88	Clint McKay	2	5	FALSE	BBL02	24	55
222	Lasith Malinga	2	7	TRUE	BBL02	24	55
75	Chris Gayle	2	9	TRUE	BBL02	25	56
364	Simon Keen	14	17	TRUE	BBL02	25	56
253	Matt Prior	4	12	TRUE	BBL02	25	56
406	Usman Khawaja	56	45	TRUE	BBL02	25	56
331	Ryan Carters	1	6	TRUE	BBL02	25	56
246	Mark Cosgrove	18	15	TRUE	BBL02	25	56
65	Cameron Borgas	6	6	TRUE	BBL02	25	56
348	Scott Coyte	6	8	TRUE	BBL02	25	56
11	Adam Zampa	0	1	TRUE	BBL02	25	56
136	Gurinder Sandhu	1	1	FALSE	BBL02	25	56
118	Dirk Nannes	0	0	FALSE	BBL02	25	56
360	Shaun Marsh	56	45	FALSE	BBL02	25	56
147	Herschelle Gibbs	6	6	TRUE	BBL02	25	56
244	Marcus North	39	30	FALSE	BBL02	25	56
386	Tim Ludeman	3	3	TRUE	BBL02	26	57
270	Michael Klinger	71	61	FALSE	BBL02	26	57
217	Kieron Pollard	9	7	TRUE	BBL02	26	57
63	Callum Ferguson	32	23	TRUE	BBL02	26	57
294	Nathan Reardon	29	23	TRUE	BBL02	26	57
196	Johan Botha	12	3	FALSE	BBL02	26	57
387	Tim Paine	33	31	TRUE	BBL02	26	57
15	Aiden Blizzard	0	3	TRUE	BBL02	26	57
325	Ricky Ponting	26	25	TRUE	BBL02	26	57
399	Travis Birt	1	6	TRUE	BBL02	26	57
306	Owais Shah	9	9	TRUE	BBL02	26	57
131	George Bailey	17	15	TRUE	BBL02	26	57
350	Scott Styris	1	3	TRUE	BBL02	26	57
125	Evan Gulbis	2	5	TRUE	BBL02	26	57
419	Xavier Doherty	15	11	FALSE	BBL02	26	57
44	Ben Laughlin	8	12	FALSE	BBL02	26	57
239	Luke Wright	29	22	TRUE	BBL02	27	58
53	Brad Hodge	11	10	TRUE	BBL02	27	58
133	Glenn Maxwell	3	7	TRUE	BBL02	27	58
110	David Hussey	23	19	TRUE	BBL02	27	58
71	Cameron White	17	21	TRUE	BBL02	27	58
329	Rob Quiney	24	19	TRUE	BBL02	27	58
169	James Faulkner	23	18	TRUE	BBL02	27	58
197	John Hastings	5	3	TRUE	BBL02	27	58
88	Clint McKay	0	1	TRUE	BBL02	27	58
222	Lasith Malinga	2	1	FALSE	BBL02	27	58
358	Shane Warne	0	0	FALSE	BBL02	27	58
2	Aaron Finch	67	47	FALSE	BBL02	27	58
18	Alex Doolan	30	28	TRUE	BBL02	27	58
248	Marlon Samuels	17	15	FALSE	BBL02	27	58
314	Peter Nevill	24	23	FALSE	BBL02	27	58
171	James Hopes	0	8	TRUE	BBL02	28	59
237	Luke Pomersbach	37	34	TRUE	BBL02	28	59
189	Joe Burns	27	20	TRUE	BBL02	28	59
96	Dan Christian	2	5	TRUE	BBL02	28	59
79	Chris Lynn	3	5	TRUE	BBL02	28	59
38	Ben Cutting	10	10	TRUE	BBL02	28	59
311	Peter Forrest	21	21	TRUE	BBL02	28	59
77	Chris Hartley	10	9	TRUE	BBL02	28	59
289	Nathan Hauritz	16	7	FALSE	BBL02	28	59
215	Kemar Roach	0	1	TRUE	BBL02	28	59
52	Brad Haddin	16	11	TRUE	BBL02	28	59
271	Michael Lumb	61	55	FALSE	BBL02	28	59
297	Nic Maddinson	17	13	TRUE	BBL02	28	59
283	Moises Henriques	12	17	TRUE	BBL02	28	59
371	Steven Smith	9	7	TRUE	BBL02	28	59
100	Daniel Hughes	7	10	TRUE	BBL02	28	59
368	Steve O'Keefe	1	1	FALSE	BBL02	28	59
329	Rob Quiney	22	19	TRUE	BBL02	29	60
239	Luke Wright	6	9	TRUE	BBL02	29	60
53	Brad Hodge	39	26	TRUE	BBL02	29	60
110	David Hussey	32	28	TRUE	BBL02	29	60
133	Glenn Maxwell	17	12	TRUE	BBL02	29	60
71	Cameron White	5	6	TRUE	BBL02	29	60
169	James Faulkner	11	11	FALSE	BBL02	29	60
197	John Hastings	4	8	TRUE	BBL02	29	60
117	Dimitri Mascarenhas	1	2	TRUE	BBL02	29	60
88	Clint McKay	0	0	FALSE	BBL02	29	60
75	Chris Gayle	65	43	TRUE	BBL02	29	60
364	Simon Keen	4	2	TRUE	BBL02	29	60
253	Matt Prior	7	16	TRUE	BBL02	29	60
406	Usman Khawaja	23	18	TRUE	BBL02	29	60
351	Sean Abbott	3	4	TRUE	BBL02	29	60
246	Mark Cosgrove	8	13	TRUE	BBL02	29	60
331	Ryan Carters	2	7	TRUE	BBL02	29	60
11	Adam Zampa	8	6	TRUE	BBL02	29	60
136	Gurinder Sandhu	6	6	TRUE	BBL02	29	60
235	Luke Doran	4	3	TRUE	BBL02	29	60
118	Dirk Nannes	0	0	FALSE	BBL02	29	60
99	Daniel Harris	1	9	TRUE	BBL02	30	61
19	Alex Hales	89	52	TRUE	BBL02	30	61
18	Alex Doolan	5	5	TRUE	BBL02	30	61
46	Ben Rohrer	57	37	TRUE	BBL02	30	61
393	Tom Cooper	10	13	FALSE	BBL02	30	61
415	William Sheridan	1	2	TRUE	BBL02	30	61
314	Peter Nevill	6	2	FALSE	BBL02	30	61
271	Michael Lumb	21	14	TRUE	BBL02	30	61
297	Nic Maddinson	9	8	TRUE	BBL02	30	61
100	Daniel Hughes	7	12	TRUE	BBL02	30	61
283	Moises Henriques	0	2	TRUE	BBL02	30	61
120	Dominic Thornely	13	15	TRUE	BBL02	30	61
368	Steve O'Keefe	41	29	TRUE	BBL02	30	61
103	Daniel Smith	22	20	TRUE	BBL02	30	61
336	Sachithra Senanayake	6	6	TRUE	BBL02	30	61
59	Brett Lee	10	11	TRUE	BBL02	30	61
207	Josh Hazlewood	0	1	TRUE	BBL02	30	61
236	Luke Feldman	2	2	FALSE	BBL02	30	61
360	Shaun Marsh	79	60	TRUE	BBL02	31	62
147	Herschelle Gibbs	54	34	TRUE	BBL02	31	62
10	Adam Voges	36	18	TRUE	BBL02	31	62
287	Nathan Coulter-Nile	3	4	FALSE	BBL02	31	62
398	Tom Triffitt	0	1	TRUE	BBL02	31	62
244	Marcus North	7	3	FALSE	BBL02	31	62
401	Travis Head	4	5	TRUE	BBL02	31	62
270	Michael Klinger	0	2	TRUE	BBL02	31	62
386	Tim Ludeman	11	17	TRUE	BBL02	31	62
63	Callum Ferguson	13	18	TRUE	BBL02	31	62
294	Nathan Reardon	0	4	TRUE	BBL02	31	62
196	Johan Botha	17	17	TRUE	BBL02	31	62
212	Kane Richardson	20	17	TRUE	BBL02	31	62
66	Cameron Boyce	7	13	TRUE	BBL02	31	62
290	Nathan Lyon	2	3	TRUE	BBL02	31	62
55	Brad Young	9	12	FALSE	BBL02	31	62
361	Shaun Tait	2	3	TRUE	BBL02	31	62
387	Tim Paine	23	27	TRUE	BBL02	32	63
399	Travis Birt	32	25	TRUE	BBL02	32	63
325	Ricky Ponting	17	16	TRUE	BBL02	32	63
306	Owais Shah	32	28	FALSE	BBL02	32	63
201	Jonathan Wells	40	24	FALSE	BBL02	32	63
237	Luke Pomersbach	82	42	TRUE	BBL02	32	63
311	Peter Forrest	18	11	TRUE	BBL02	32	63
189	Joe Burns	41	27	FALSE	BBL02	32	63
96	Dan Christian	5	5	FALSE	BBL02	32	63
237	Luke Pomersbach	112	70	FALSE	BBL02	33	64
311	Peter Forrest	3	7	TRUE	BBL02	33	64
189	Joe Burns	33	28	TRUE	BBL02	33	64
96	Dan Christian	11	7	TRUE	BBL02	33	64
79	Chris Lynn	20	9	FALSE	BBL02	33	64
2	Aaron Finch	23	23	TRUE	BBL02	33	64
19	Alex Hales	20	15	TRUE	BBL02	33	64
18	Alex Doolan	13	17	TRUE	BBL02	33	64
46	Ben Rohrer	42	22	TRUE	BBL02	33	64
393	Tom Cooper	14	12	TRUE	BBL02	33	64
314	Peter Nevill	18	13	TRUE	BBL02	33	64
415	William Sheridan	6	4	TRUE	BBL02	33	64
295	Nathan Rimmington	3	4	TRUE	BBL02	33	64
5	Aaron O'Brien	14	7	FALSE	BBL02	33	64
108	Darren Pattinson	3	4	TRUE	BBL02	33	64
286	Muthiah Muralidaran	0	0	FALSE	BBL02	33	64
71	Cameron White	88	53	TRUE	BBL02	34	65
239	Luke Wright	16	12	TRUE	BBL02	34	65
53	Brad Hodge	70	43	FALSE	BBL02	34	65
329	Rob Quiney	3	3	FALSE	BBL02	34	65
360	Shaun Marsh	68	40	TRUE	BBL02	34	65
147	Herschelle Gibbs	7	5	FALSE	BBL02	34	65
287	Nathan Coulter-Nile	0	1	TRUE	BBL02	34	65
10	Adam Voges	36	21	FALSE	BBL02	34	65
269	Michael Hussey	21	12	FALSE	BBL02	34	65
237	Luke Pomersbach	37	38	TRUE	BBL02	35	66
311	Peter Forrest	17	16	TRUE	BBL02	35	66
189	Joe Burns	43	27	TRUE	BBL02	35	66
96	Dan Christian	37	21	TRUE	BBL02	35	66
79	Chris Lynn	5	5	TRUE	BBL02	35	66
38	Ben Cutting	7	9	FALSE	BBL02	35	66
77	Chris Hartley	7	5	FALSE	BBL02	35	66
245	Marcus Stoinis	1	4	TRUE	BBL02	35	66
360	Shaun Marsh	16	24	TRUE	BBL02	35	66
244	Marcus North	24	23	TRUE	BBL02	35	66
10	Adam Voges	49	32	TRUE	BBL02	35	66
287	Nathan Coulter-Nile	16	13	TRUE	BBL02	35	66
269	Michael Hussey	10	9	TRUE	BBL02	35	66
363	Simon Katich	0	2	TRUE	BBL02	35	66
22	Alfonso Thomas	2	5	TRUE	BBL02	35	66
54	Brad Hogg	1	3	TRUE	BBL02	35	66
178	Jason Behrendorff	2	4	FALSE	BBL02	35	66
265	Michael Beer	2	2	FALSE	BBL02	35	66
71	Cameron White	53	38	TRUE	BBL03	1	67
239	Luke Wright	70	32	TRUE	BBL03	1	67
133	Glenn Maxwell	11	7	TRUE	BBL03	1	67
53	Brad Hodge	30	19	TRUE	BBL03	1	67
110	David Hussey	18	10	FALSE	BBL03	1	67
262	Matthew Wade	5	6	TRUE	BBL03	1	67
245	Marcus Stoinis	15	7	TRUE	BBL03	1	67
197	John Hastings	0	2	TRUE	BBL03	1	67
89	Clive Rose	1	1	FALSE	BBL03	1	67
18	Alex Doolan	2	3	TRUE	BBL03	1	67
2	Aaron Finch	32	26	TRUE	BBL03	1	67
393	Tom Cooper	0	2	TRUE	BBL03	1	67
46	Ben Rohrer	0	2	TRUE	BBL03	1	67
206	Jos Buttler	49	28	TRUE	BBL03	1	67
314	Peter Nevill	25	14	TRUE	BBL03	1	67
415	William Sheridan	5	8	TRUE	BBL03	1	67
295	Nathan Rimmington	12	13	TRUE	BBL03	1	67
5	Aaron O'Brien	3	7	FALSE	BBL03	1	67
185	Jayde Herrick	0	0	TRUE	BBL03	1	67
286	Muthiah Muralidaran	0	2	TRUE	BBL03	1	67
406	Usman Khawaja	66	51	TRUE	BBL03	2	68
113	David Warner	50	31	TRUE	BBL03	2	68
269	Michael Hussey	2	7	TRUE	BBL03	2	68
124	Eoin Morgan	4	9	TRUE	BBL03	2	68
86	Chris Woakes	8	9	FALSE	BBL03	2	68
331	Ryan Carters	0	4	TRUE	BBL03	2	68
51	Blake Dean	3	6	TRUE	BBL03	2	68
72	Carl Sandri	9	3	FALSE	BBL03	2	68
271	Michael Lumb	4	6	TRUE	BBL03	2	68
297	Nic Maddinson	61	40	TRUE	BBL03	2	68
246	Mark Cosgrove	6	7	TRUE	BBL03	2	68
371	Steven Smith	22	24	TRUE	BBL03	2	68
321	Ravi Bopara	27	17	FALSE	BBL03	2	68
283	Moises Henriques	28	18	FALSE	BBL03	2	68
270	Michael Klinger	32	17	FALSE	BBL03	3	69
19	Alex Hales	49	19	TRUE	BBL03	3	69
318	Phillip Hughes	0	0	FALSE	BBL03	3	69
360	Shaun Marsh	37	30	TRUE	BBL03	4	70
363	Simon Katich	10	12	TRUE	BBL03	4	70
342	Sam Whiteman	6	7	TRUE	BBL03	4	70
10	Adam Voges	19	17	TRUE	BBL03	4	70
275	Mitchell Marsh	57	35	FALSE	BBL03	4	70
33	Ashton Agar	2	3	TRUE	BBL03	4	70
287	Nathan Coulter-Nile	4	4	TRUE	BBL03	4	70
178	Jason Behrendorff	8	11	TRUE	BBL03	4	70
22	Alfonso Thomas	1	1	FALSE	BBL03	4	70
237	Luke Pomersbach	4	6	TRUE	BBL03	4	70
92	Craig Kieswetter	4	8	TRUE	BBL03	4	70
189	Joe Burns	8	5	TRUE	BBL03	4	70
96	Dan Christian	13	22	TRUE	BBL03	4	70
79	Chris Lynn	81	53	TRUE	BBL03	4	70
171	James Hopes	13	12	TRUE	BBL03	4	70
104	Daniel Vettori	4	7	TRUE	BBL03	4	70
38	Ben Cutting	15	7	FALSE	BBL03	4	70
289	Nathan Hauritz	0	0	FALSE	BBL03	4	70
360	Shaun Marsh	31	34	TRUE	BBL03	5	71
363	Simon Katich	29	19	TRUE	BBL03	5	71
275	Mitchell Marsh	16	27	TRUE	BBL03	5	71
342	Sam Whiteman	4	4	TRUE	BBL03	5	71
34	Ashton Turner	14	16	TRUE	BBL03	5	71
382	Tim Armstrong	11	15	TRUE	BBL03	5	71
420	Yasir Arafat	2	2	TRUE	BBL03	5	71
178	Jason Behrendorff	3	3	FALSE	BBL03	5	71
2	Aaron Finch	15	12	TRUE	BBL03	5	71
18	Alex Doolan	21	15	TRUE	BBL03	5	71
393	Tom Cooper	19	27	TRUE	BBL03	5	71
46	Ben Rohrer	11	14	TRUE	BBL03	5	71
206	Jos Buttler	0	3	TRUE	BBL03	5	71
314	Peter Nevill	5	15	TRUE	BBL03	5	71
415	William Sheridan	12	14	TRUE	BBL03	5	71
295	Nathan Rimmington	4	7	TRUE	BBL03	5	71
5	Aaron O'Brien	10	10	FALSE	BBL03	5	71
26	Andrew Fekete	1	3	FALSE	BBL03	5	71
270	Michael Klinger	44	34	TRUE	BBL03	6	72
19	Alex Hales	16	11	TRUE	BBL03	6	72
318	Phillip Hughes	16	17	TRUE	BBL03	6	72
63	Callum Ferguson	22	24	TRUE	BBL03	6	72
294	Nathan Reardon	32	21	FALSE	BBL03	6	72
196	Johan Botha	5	3	TRUE	BBL03	6	72
272	Michael Neser	2	3	TRUE	BBL03	6	72
386	Tim Ludeman	11	7	FALSE	BBL03	6	72
100	Daniel Hughes	0	2	TRUE	BBL03	6	72
331	Ryan Carters	6	9	TRUE	BBL03	6	72
72	Carl Sandri	13	12	TRUE	BBL03	6	72
269	Michael Hussey	85	56	TRUE	BBL03	6	72
124	Eoin Morgan	35	32	TRUE	BBL03	6	72
219	Kurtis Patterson	2	6	TRUE	BBL03	6	72
179	Jason Floros	0	2	FALSE	BBL03	6	72
86	Chris Woakes	0	1	FALSE	BBL03	6	72
237	Luke Pomersbach	4	5	TRUE	BBL03	7	73
92	Craig Kieswetter	50	24	TRUE	BBL03	7	73
189	Joe Burns	69	45	TRUE	BBL03	7	73
96	Dan Christian	70	40	FALSE	BBL03	7	73
79	Chris Lynn	11	7	FALSE	BBL03	7	73
362	Shoaib Malik	19	13	TRUE	BBL03	7	73
40	Ben Dunk	67	33	TRUE	BBL03	7	73
399	Travis Birt	27	20	TRUE	BBL03	7	73
306	Owais Shah	6	10	TRUE	BBL03	7	73
201	Jonathan Wells	36	20	FALSE	BBL03	7	73
125	Evan Gulbis	22	13	TRUE	BBL03	7	73
387	Tim Paine	5	3	TRUE	BBL03	7	73
44	Ben Laughlin	4	4	TRUE	BBL03	7	73
43	Ben Hilfenhaus	10	2	FALSE	BBL03	7	73
71	Cameron White	9	12	TRUE	BBL03	8	74
239	Luke Wright	28	17	TRUE	BBL03	8	74
262	Matthew Wade	36	25	TRUE	BBL03	8	74
53	Brad Hodge	0	2	TRUE	BBL03	8	74
110	David Hussey	50	41	FALSE	BBL03	8	74
133	Glenn Maxwell	37	18	TRUE	BBL03	8	74
169	James Faulkner	9	6	FALSE	BBL03	8	74
271	Michael Lumb	29	19	TRUE	BBL03	8	74
297	Nic Maddinson	18	19	TRUE	BBL03	8	74
244	Marcus North	23	19	TRUE	BBL03	8	74
321	Ravi Bopara	5	10	TRUE	BBL03	8	74
283	Moises Henriques	17	15	TRUE	BBL03	8	74
204	Jordan Silk	2	4	TRUE	BBL03	8	74
103	Daniel Smith	6	8	TRUE	BBL03	8	74
368	Steve O'Keefe	9	11	TRUE	BBL03	8	74
59	Brett Lee	0	4	TRUE	BBL03	8	74
209	Josh Lalor	5	8	FALSE	BBL03	8	74
207	Josh Hazlewood	2	5	FALSE	BBL03	8	74
18	Alex Doolan	13	13	TRUE	BBL03	9	75
2	Aaron Finch	81	51	TRUE	BBL03	9	75
206	Jos Buttler	61	36	TRUE	BBL03	9	75
393	Tom Cooper	15	11	FALSE	BBL03	9	75
46	Ben Rohrer	36	11	FALSE	BBL03	9	75
237	Luke Pomersbach	21	30	TRUE	BBL03	9	75
92	Craig Kieswetter	10	6	TRUE	BBL03	9	75
189	Joe Burns	36	27	TRUE	BBL03	9	75
96	Dan Christian	10	11	TRUE	BBL03	9	75
79	Chris Lynn	2	4	TRUE	BBL03	9	75
38	Ben Cutting	40	19	TRUE	BBL03	9	75
311	Peter Forrest	1	3	TRUE	BBL03	9	75
104	Daniel Vettori	15	11	TRUE	BBL03	9	75
289	Nathan Hauritz	3	3	TRUE	BBL03	9	75
68	Cameron Gannon	0	2	TRUE	BBL03	9	75
23	Alister McDermott	0	0	FALSE	BBL03	9	75
360	Shaun Marsh	2	6	TRUE	BBL03	10	76
363	Simon Katich	36	30	TRUE	BBL03	10	76
342	Sam Whiteman	19	15	TRUE	BBL03	10	76
275	Mitchell Marsh	13	11	TRUE	BBL03	10	76
34	Ashton Turner	25	16	TRUE	BBL03	10	76
382	Tim Armstrong	3	5	TRUE	BBL03	10	76
287	Nathan Coulter-Nile	42	25	FALSE	BBL03	10	76
420	Yasir Arafat	0	2	TRUE	BBL03	10	76
22	Alfonso Thomas	2	7	TRUE	BBL03	10	76
54	Brad Hogg	0	1	TRUE	BBL03	10	76
265	Michael Beer	1	3	FALSE	BBL03	10	76
270	Michael Klinger	86	55	FALSE	BBL03	10	76
19	Alex Hales	31	20	TRUE	BBL03	10	76
318	Phillip Hughes	8	7	TRUE	BBL03	10	76
196	Johan Botha	6	11	TRUE	BBL03	10	76
63	Callum Ferguson	10	10	TRUE	BBL03	10	76
294	Nathan Reardon	16	11	FALSE	BBL03	10	76
267	Michael Hill	40	29	TRUE	BBL03	11	77
2	Aaron Finch	50	31	TRUE	BBL03	11	77
206	Jos Buttler	20	17	TRUE	BBL03	11	77
46	Ben Rohrer	12	11	TRUE	BBL03	11	77
393	Tom Cooper	17	18	TRUE	BBL03	11	77
314	Peter Nevill	9	8	TRUE	BBL03	11	77
256	Matthew Gale	4	4	FALSE	BBL03	11	77
173	James Pattinson	0	1	TRUE	BBL03	11	77
295	Nathan Rimmington	0	3	TRUE	BBL03	11	77
5	Aaron O'Brien	0	0	FALSE	BBL03	11	77
40	Ben Dunk	1	6	TRUE	BBL03	11	77
362	Shoaib Malik	1	5	TRUE	BBL03	11	77
399	Travis Birt	21	14	TRUE	BBL03	11	77
306	Owais Shah	0	1	TRUE	BBL03	11	77
201	Jonathan Wells	17	13	TRUE	BBL03	11	77
387	Tim Paine	31	28	TRUE	BBL03	11	77
125	Evan Gulbis	16	14	TRUE	BBL03	11	77
44	Ben Laughlin	9	14	TRUE	BBL03	11	77
43	Ben Hilfenhaus	2	4	TRUE	BBL03	11	77
419	Xavier Doherty	8	4	FALSE	BBL03	11	77
121	Doug Bollinger	0	0	TRUE	BBL03	11	77
100	Daniel Hughes	16	16	TRUE	BBL03	12	78
381	Tillakaratne Dilshan	0	4	TRUE	BBL03	12	78
269	Michael Hussey	66	48	TRUE	BBL03	12	78
124	Eoin Morgan	31	23	TRUE	BBL03	12	78
219	Kurtis Patterson	18	11	TRUE	BBL03	12	78
179	Jason Floros	18	14	TRUE	BBL03	12	78
331	Ryan Carters	3	3	FALSE	BBL03	12	78
348	Scott Coyte	0	1	FALSE	BBL03	12	78
239	Luke Wright	9	10	TRUE	BBL03	12	78
71	Cameron White	21	16	TRUE	BBL03	12	78
262	Matthew Wade	44	40	TRUE	BBL03	12	78
53	Brad Hodge	64	36	FALSE	BBL03	12	78
110	David Hussey	16	13	FALSE	BBL03	12	78
297	Nic Maddinson	9	6	TRUE	BBL03	13	79
271	Michael Lumb	56	42	TRUE	BBL03	13	79
283	Moises Henriques	19	15	TRUE	BBL03	13	79
244	Marcus North	13	16	TRUE	BBL03	13	79
321	Ravi Bopara	13	11	TRUE	BBL03	13	79
204	Jordan Silk	6	8	TRUE	BBL03	13	79
103	Daniel Smith	5	8	TRUE	BBL03	13	79
368	Steve O'Keefe	7	8	FALSE	BBL03	13	79
59	Brett Lee	0	2	TRUE	BBL03	13	79
209	Josh Lalor	4	4	FALSE	BBL03	13	79
237	Luke Pomersbach	15	15	TRUE	BBL03	13	79
92	Craig Kieswetter	38	40	TRUE	BBL03	13	79
189	Joe Burns	1	7	TRUE	BBL03	13	79
96	Dan Christian	1	3	TRUE	BBL03	13	79
79	Chris Lynn	34	21	TRUE	BBL03	13	79
82	Chris Sabburg	19	19	FALSE	BBL03	13	79
171	James Hopes	9	13	TRUE	BBL03	13	79
38	Ben Cutting	7	3	TRUE	BBL03	13	79
100	Daniel Hughes	24	19	TRUE	BBL03	14	80
381	Tillakaratne Dilshan	14	7	TRUE	BBL03	14	80
269	Michael Hussey	13	20	TRUE	BBL03	14	80
124	Eoin Morgan	48	30	TRUE	BBL03	14	80
219	Kurtis Patterson	2	4	TRUE	BBL03	14	80
179	Jason Floros	37	24	FALSE	BBL03	14	80
331	Ryan Carters	1	4	TRUE	BBL03	14	80
136	Gurinder Sandhu	7	13	FALSE	BBL03	14	80
94	Craig Simmons	9	15	TRUE	BBL03	14	80
360	Shaun Marsh	20	15	TRUE	BBL03	14	80
363	Simon Katich	75	42	TRUE	BBL03	14	80
10	Adam Voges	8	13	TRUE	BBL03	14	80
275	Mitchell Marsh	34	29	FALSE	BBL03	14	80
34	Ashton Turner	3	4	FALSE	BBL03	14	80
267	Michael Hill	8	8	TRUE	BBL03	15	81
2	Aaron Finch	84	55	FALSE	BBL03	15	81
206	Jos Buttler	0	2	TRUE	BBL03	15	81
46	Ben Rohrer	0	1	TRUE	BBL03	15	81
393	Tom Cooper	60	44	TRUE	BBL03	15	81
314	Peter Nevill	3	5	TRUE	BBL03	15	81
256	Matthew Gale	0	6	FALSE	BBL03	15	81
71	Cameron White	84	49	FALSE	BBL03	15	81
239	Luke Wright	17	21	TRUE	BBL03	15	81
133	Glenn Maxwell	58	28	FALSE	BBL03	15	81
270	Michael Klinger	1	5	TRUE	BBL03	16	82
19	Alex Hales	8	10	TRUE	BBL03	16	82
318	Phillip Hughes	12	22	TRUE	BBL03	16	82
63	Callum Ferguson	5	6	TRUE	BBL03	16	82
294	Nathan Reardon	43	29	TRUE	BBL03	16	82
356	Shakib Al Hasan	46	30	TRUE	BBL03	16	82
386	Tim Ludeman	10	4	TRUE	BBL03	16	82
272	Michael Neser	7	9	FALSE	BBL03	16	82
212	Kane Richardson	8	5	FALSE	BBL03	16	82
271	Michael Lumb	54	41	TRUE	BBL03	16	82
297	Nic Maddinson	0	3	TRUE	BBL03	16	82
283	Moises Henriques	26	18	TRUE	BBL03	16	82
244	Marcus North	38	30	TRUE	BBL03	16	82
321	Ravi Bopara	23	19	FALSE	BBL03	16	82
204	Jordan Silk	4	4	FALSE	BBL03	16	82
360	Shaun Marsh	40	32	TRUE	BBL03	17	83
363	Simon Katich	22	20	TRUE	BBL03	17	83
10	Adam Voges	2	2	TRUE	BBL03	17	83
94	Craig Simmons	8	10	TRUE	BBL03	17	83
275	Mitchell Marsh	33	31	TRUE	BBL03	17	83
34	Ashton Turner	32	17	FALSE	BBL03	17	83
287	Nathan Coulter-Nile	2	5	TRUE	BBL03	17	83
342	Sam Whiteman	9	4	TRUE	BBL03	17	83
40	Ben Dunk	28	26	TRUE	BBL03	17	83
387	Tim Paine	9	10	TRUE	BBL03	17	83
399	Travis Birt	22	14	TRUE	BBL03	17	83
362	Shoaib Malik	26	30	TRUE	BBL03	17	83
306	Owais Shah	32	26	TRUE	BBL03	17	83
201	Jonathan Wells	1	3	TRUE	BBL03	17	83
15	Aiden Blizzard	6	6	FALSE	BBL03	17	83
44	Ben Laughlin	1	3	TRUE	BBL03	17	83
43	Ben Hilfenhaus	0	2	FALSE	BBL03	17	83
237	Luke Pomersbach	25	17	TRUE	BBL03	18	84
92	Craig Kieswetter	4	10	TRUE	BBL03	18	84
311	Peter Forrest	10	17	TRUE	BBL03	18	84
96	Dan Christian	24	20	TRUE	BBL03	18	84
79	Chris Lynn	56	35	TRUE	BBL03	18	84
38	Ben Cutting	25	13	FALSE	BBL03	18	84
171	James Hopes	12	8	FALSE	BBL03	18	84
406	Usman Khawaja	22	22	TRUE	BBL03	18	84
100	Daniel Hughes	7	13	TRUE	BBL03	18	84
269	Michael Hussey	60	37	TRUE	BBL03	18	84
219	Kurtis Patterson	2	4	TRUE	BBL03	18	84
179	Jason Floros	2	5	TRUE	BBL03	18	84
65	Cameron Borgas	5	6	TRUE	BBL03	18	84
331	Ryan Carters	7	7	TRUE	BBL03	18	84
84	Chris Tremain	0	1	TRUE	BBL03	18	84
16	Ajantha Mendis	8	5	TRUE	BBL03	18	84
136	Gurinder Sandhu	3	3	TRUE	BBL03	18	84
118	Dirk Nannes	0	1	FALSE	BBL03	18	84
270	Michael Klinger	42	49	TRUE	BBL03	19	85
19	Alex Hales	5	3	TRUE	BBL03	19	85
386	Tim Ludeman	6	11	TRUE	BBL03	19	85
318	Phillip Hughes	0	1	TRUE	BBL03	19	85
294	Nathan Reardon	1	6	TRUE	BBL03	19	85
356	Shakib Al Hasan	2	8	TRUE	BBL03	19	85
272	Michael Neser	4	11	TRUE	BBL03	19	85
212	Kane Richardson	21	24	TRUE	BBL03	19	85
198	Jon Holland	0	3	TRUE	BBL03	19	85
130	Gary Putland	1	3	FALSE	BBL03	19	85
361	Shaun Tait	1	1	FALSE	BBL03	19	85
71	Cameron White	13	12	TRUE	BBL03	19	85
239	Luke Wright	49	20	TRUE	BBL03	19	85
133	Glenn Maxwell	25	10	FALSE	BBL03	19	85
262	Matthew Wade	2	3	FALSE	BBL03	19	85
94	Craig Simmons	0	2	TRUE	BBL03	20	86
363	Simon Katich	71	56	TRUE	BBL03	20	86
275	Mitchell Marsh	0	2	TRUE	BBL03	20	86
342	Sam Whiteman	53	49	TRUE	BBL03	20	86
10	Adam Voges	19	8	FALSE	BBL03	20	86
34	Ashton Turner	0	2	TRUE	BBL03	20	86
148	Hilton Cartwright	0	1	FALSE	BBL03	20	86
368	Steve O'Keefe	10	6	TRUE	BBL03	20	86
297	Nic Maddinson	8	7	TRUE	BBL03	20	86
283	Moises Henriques	0	4	TRUE	BBL03	20	86
371	Steven Smith	65	48	TRUE	BBL03	20	86
244	Marcus North	0	1	TRUE	BBL03	20	86
204	Jordan Silk	23	24	TRUE	BBL03	20	86
103	Daniel Smith	12	12	TRUE	BBL03	20	86
59	Brett Lee	13	9	TRUE	BBL03	20	86
290	Nathan Lyon	0	2	TRUE	BBL03	20	86
85	Chris Tremlett	8	6	FALSE	BBL03	20	86
207	Josh Hazlewood	1	1	FALSE	BBL03	20	86
387	Tim Paine	14	14	TRUE	BBL03	21	87
40	Ben Dunk	96	54	TRUE	BBL03	21	87
399	Travis Birt	22	19	TRUE	BBL03	21	87
15	Aiden Blizzard	15	15	TRUE	BBL03	21	87
306	Owais Shah	3	7	TRUE	BBL03	21	87
362	Shoaib Malik	12	8	FALSE	BBL03	21	87
201	Jonathan Wells	3	4	FALSE	BBL03	21	87
406	Usman Khawaja	28	30	TRUE	BBL03	21	87
100	Daniel Hughes	0	1	TRUE	BBL03	21	87
269	Michael Hussey	2	5	TRUE	BBL03	21	87
65	Cameron Borgas	8	11	TRUE	BBL03	21	87
179	Jason Floros	12	17	TRUE	BBL03	21	87
219	Kurtis Patterson	11	11	TRUE	BBL03	21	87
331	Ryan Carters	10	11	TRUE	BBL03	21	87
30	Andrew Tye	7	6	TRUE	BBL03	21	87
16	Ajantha Mendis	5	6	TRUE	BBL03	21	87
136	Gurinder Sandhu	1	2	TRUE	BBL03	21	87
118	Dirk Nannes	0	0	FALSE	BBL03	21	87
92	Craig Kieswetter	13	13	TRUE	BBL03	22	88
237	Luke Pomersbach	1	2	TRUE	BBL03	22	88
311	Peter Forrest	12	11	TRUE	BBL03	22	88
96	Dan Christian	68	49	FALSE	BBL03	22	88
79	Chris Lynn	10	7	TRUE	BBL03	22	88
171	James Hopes	2	4	TRUE	BBL03	22	88
82	Chris Sabburg	16	28	TRUE	BBL03	22	88
38	Ben Cutting	7	6	TRUE	BBL03	22	88
68	Cameron Gannon	0	0	FALSE	BBL03	22	88
71	Cameron White	17	13	TRUE	BBL03	22	88
239	Luke Wright	37	33	TRUE	BBL03	22	88
262	Matthew Wade	33	28	TRUE	BBL03	22	88
53	Brad Hodge	1	4	TRUE	BBL03	22	88
110	David Hussey	16	16	TRUE	BBL03	22	88
329	Rob Quiney	22	14	TRUE	BBL03	22	88
245	Marcus Stoinis	11	8	TRUE	BBL03	22	88
197	John Hastings	8	2	FALSE	BBL03	22	88
172	James Muirhead	0	0	FALSE	BBL03	22	88
2	Aaron Finch	0	2	TRUE	BBL03	23	89
99	Daniel Harris	30	31	TRUE	BBL03	23	89
18	Alex Doolan	8	9	TRUE	BBL03	23	89
46	Ben Rohrer	22	18	TRUE	BBL03	23	89
267	Michael Hill	7	6	TRUE	BBL03	23	89
314	Peter Nevill	14	19	TRUE	BBL03	23	89
5	Aaron O'Brien	5	8	TRUE	BBL03	23	89
173	James Pattinson	3	5	TRUE	BBL03	23	89
295	Nathan Rimmington	8	9	TRUE	BBL03	23	89
128	Fawad Ahmed	1	4	TRUE	BBL03	23	89
286	Muthiah Muralidaran	0	0	FALSE	BBL03	23	89
406	Usman Khawaja	46	34	FALSE	BBL03	23	89
381	Tillakaratne Dilshan	46	29	TRUE	BBL03	23	89
269	Michael Hussey	9	6	FALSE	BBL03	23	89
297	Nic Maddinson	17	13	TRUE	BBL03	24	90
271	Michael Lumb	23	13	TRUE	BBL03	24	90
283	Moises Henriques	31	21	TRUE	BBL03	24	90
371	Steven Smith	52	32	TRUE	BBL03	24	90
244	Marcus North	6	9	TRUE	BBL03	24	90
204	Jordan Silk	32	27	TRUE	BBL03	24	90
368	Steve O'Keefe	6	3	FALSE	BBL03	24	90
103	Daniel Smith	6	2	FALSE	BBL03	24	90
40	Ben Dunk	39	35	TRUE	BBL03	24	90
387	Tim Paine	57	30	TRUE	BBL03	24	90
201	Jonathan Wells	9	9	TRUE	BBL03	24	90
399	Travis Birt	33	21	TRUE	BBL03	24	90
306	Owais Shah	11	10	TRUE	BBL03	24	90
125	Evan Gulbis	7	8	TRUE	BBL03	24	90
362	Shoaib Malik	0	1	TRUE	BBL03	24	90
44	Ben Laughlin	2	2	TRUE	BBL03	24	90
43	Ben Hilfenhaus	3	3	FALSE	BBL03	24	90
66	Cameron Boyce	0	1	FALSE	BBL03	24	90
94	Craig Simmons	102	41	TRUE	BBL03	25	91
363	Simon Katich	9	8	TRUE	BBL03	25	91
342	Sam Whiteman	20	19	TRUE	BBL03	25	91
10	Adam Voges	10	13	TRUE	BBL03	25	91
275	Mitchell Marsh	7	8	TRUE	BBL03	25	91
34	Ashton Turner	27	14	FALSE	BBL03	25	91
148	Hilton Cartwright	1	2	TRUE	BBL03	25	91
307	Pat Cummins	3	6	TRUE	BBL03	25	91
178	Jason Behrendorff	15	9	FALSE	BBL03	25	91
19	Alex Hales	31	19	TRUE	BBL03	25	91
318	Phillip Hughes	58	45	TRUE	BBL03	25	91
202	Jono Dean	29	15	TRUE	BBL03	25	91
401	Travis Head	17	9	TRUE	BBL03	25	91
294	Nathan Reardon	30	18	TRUE	BBL03	25	91
196	Johan Botha	9	5	TRUE	BBL03	25	91
212	Kane Richardson	3	5	FALSE	BBL03	25	91
386	Tim Ludeman	15	5	FALSE	BBL03	25	91
92	Craig Kieswetter	51	46	TRUE	BBL03	26	92
189	Joe Burns	4	9	TRUE	BBL03	26	92
237	Luke Pomersbach	20	16	TRUE	BBL03	26	92
79	Chris Lynn	3	6	TRUE	BBL03	26	92
45	Ben McDermott	30	26	TRUE	BBL03	26	92
38	Ben Cutting	1	4	TRUE	BBL03	26	92
171	James Hopes	12	9	FALSE	BBL03	26	92
104	Daniel Vettori	1	2	TRUE	BBL03	26	92
334	Ryan Harris	1	2	FALSE	BBL03	26	92
270	Michael Klinger	17	19	TRUE	BBL03	26	92
19	Alex Hales	3	7	TRUE	BBL03	26	92
202	Jono Dean	2	4	TRUE	BBL03	26	92
318	Phillip Hughes	7	10	TRUE	BBL03	26	92
294	Nathan Reardon	33	35	TRUE	BBL03	26	92
386	Tim Ludeman	22	20	TRUE	BBL03	26	92
196	Johan Botha	0	2	TRUE	BBL03	26	92
272	Michael Neser	5	5	TRUE	BBL03	26	92
212	Kane Richardson	1	3	TRUE	BBL03	26	92
198	Jon Holland	5	5	FALSE	BBL03	26	92
361	Shaun Tait	0	1	TRUE	BBL03	26	92
297	Nic Maddinson	3	3	TRUE	BBL03	27	93
271	Michael Lumb	18	16	TRUE	BBL03	27	93
283	Moises Henriques	55	39	TRUE	BBL03	27	93
371	Steven Smith	25	22	TRUE	BBL03	27	93
244	Marcus North	30	21	FALSE	BBL03	27	93
204	Jordan Silk	10	15	TRUE	BBL03	27	93
103	Daniel Smith	0	1	TRUE	BBL03	27	93
368	Steve O'Keefe	5	3	FALSE	BBL03	27	93
99	Daniel Harris	20	17	TRUE	BBL03	27	93
267	Michael Hill	35	31	TRUE	BBL03	27	93
18	Alex Doolan	19	18	TRUE	BBL03	27	93
122	Dwayne Bravo	38	30	TRUE	BBL03	27	93
46	Ben Rohrer	28	20	FALSE	BBL03	27	93
366	Solomon Mire	1	1	TRUE	BBL03	27	93
314	Peter Nevill	4	3	FALSE	BBL03	27	93
387	Tim Paine	0	1	TRUE	BBL03	28	94
40	Ben Dunk	30	30	TRUE	BBL03	28	94
201	Jonathan Wells	19	18	TRUE	BBL03	28	94
362	Shoaib Malik	0	0	TRUE	BBL03	28	94
399	Travis Birt	31	23	TRUE	BBL03	28	94
15	Aiden Blizzard	28	24	FALSE	BBL03	28	94
117	Dimitri Mascarenhas	8	14	TRUE	BBL03	28	94
44	Ben Laughlin	1	3	TRUE	BBL03	28	94
43	Ben Hilfenhaus	0	1	TRUE	BBL03	28	94
66	Cameron Boyce	8	6	TRUE	BBL03	28	94
71	Cameron White	4	5	TRUE	BBL03	28	94
239	Luke Wright	52	36	TRUE	BBL03	28	94
329	Rob Quiney	13	12	TRUE	BBL03	28	94
53	Brad Hodge	12	26	TRUE	BBL03	28	94
110	David Hussey	19	18	FALSE	BBL03	28	94
245	Marcus Stoinis	10	9	TRUE	BBL03	28	94
312	Peter Handscomb	13	9	FALSE	BBL03	28	94
99	Daniel Harris	31	32	TRUE	BBL03	29	95
267	Michael Hill	30	24	TRUE	BBL03	29	95
122	Dwayne Bravo	47	33	TRUE	BBL03	29	95
46	Ben Rohrer	30	24	TRUE	BBL03	29	95
366	Solomon Mire	1	2	TRUE	BBL03	29	95
314	Peter Nevill	0	1	TRUE	BBL03	29	95
315	Peter Siddle	2	2	FALSE	BBL03	29	95
5	Aaron O'Brien	4	2	FALSE	BBL03	29	95
270	Michael Klinger	1	4	TRUE	BBL03	29	95
19	Alex Hales	32	25	TRUE	BBL03	29	95
202	Jono Dean	28	13	TRUE	BBL03	29	95
294	Nathan Reardon	16	15	TRUE	BBL03	29	95
401	Travis Head	7	9	TRUE	BBL03	29	95
386	Tim Ludeman	20	22	TRUE	BBL03	29	95
196	Johan Botha	0	3	TRUE	BBL03	29	95
272	Michael Neser	35	24	FALSE	BBL03	29	95
212	Kane Richardson	7	5	FALSE	BBL03	29	95
40	Ben Dunk	87	53	TRUE	BBL03	30	96
387	Tim Paine	47	28	TRUE	BBL03	30	96
201	Jonathan Wells	12	12	TRUE	BBL03	30	96
362	Shoaib Malik	14	8	TRUE	BBL03	30	96
399	Travis Birt	11	6	TRUE	BBL03	30	96
125	Evan Gulbis	22	12	TRUE	BBL03	30	96
15	Aiden Blizzard	2	2	TRUE	BBL03	30	96
117	Dimitri Mascarenhas	0	0	FALSE	BBL03	30	96
237	Luke Pomersbach	60	32	TRUE	BBL03	30	96
92	Craig Kieswetter	22	18	TRUE	BBL03	30	96
189	Joe Burns	0	3	TRUE	BBL03	30	96
79	Chris Lynn	1	4	TRUE	BBL03	30	96
45	Ben McDermott	0	2	TRUE	BBL03	30	96
38	Ben Cutting	35	21	TRUE	BBL03	30	96
171	James Hopes	22	15	TRUE	BBL03	30	96
104	Daniel Vettori	11	12	FALSE	BBL03	30	96
334	Ryan Harris	3	4	TRUE	BBL03	30	96
68	Cameron Gannon	10	9	FALSE	BBL03	30	96
100	Daniel Hughes	32	33	TRUE	BBL03	31	97
381	Tillakaratne Dilshan	2	9	TRUE	BBL03	31	97
269	Michael Hussey	21	18	TRUE	BBL03	31	97
30	Andrew Tye	9	11	TRUE	BBL03	31	97
219	Kurtis Patterson	27	26	TRUE	BBL03	31	97
179	Jason Floros	8	10	TRUE	BBL03	31	97
331	Ryan Carters	15	10	FALSE	BBL03	31	97
84	Chris Tremain	3	3	FALSE	BBL03	31	97
246	Mark Cosgrove	32	24	TRUE	BBL03	31	97
271	Michael Lumb	2	6	TRUE	BBL03	31	97
297	Nic Maddinson	59	56	FALSE	BBL03	31	97
283	Moises Henriques	27	30	FALSE	BBL03	31	97
239	Luke Wright	13	12	TRUE	BBL03	32	98
53	Brad Hodge	61	43	TRUE	BBL03	32	98
280	Mohammad Hafeez	4	6	TRUE	BBL03	32	98
110	David Hussey	6	5	TRUE	BBL03	32	98
245	Marcus Stoinis	25	19	TRUE	BBL03	32	98
312	Peter Handscomb	25	17	FALSE	BBL03	32	98
20	Alex Keath	4	6	TRUE	BBL03	32	98
197	John Hastings	13	13	FALSE	BBL03	32	98
94	Craig Simmons	2	6	TRUE	BBL03	32	98
275	Mitchell Marsh	15	14	TRUE	BBL03	32	98
342	Sam Whiteman	17	18	TRUE	BBL03	32	98
10	Adam Voges	29	29	TRUE	BBL03	32	98
363	Simon Katich	30	23	TRUE	BBL03	32	98
34	Ashton Turner	1	3	TRUE	BBL03	32	98
307	Pat Cummins	7	4	TRUE	BBL03	32	98
178	Jason Behrendorff	26	16	TRUE	BBL03	32	98
22	Alfonso Thomas	3	3	TRUE	BBL03	32	98
54	Brad Hogg	8	4	FALSE	BBL03	32	98
265	Michael Beer	0	0	FALSE	BBL03	32	98
71	Cameron White	6	8	TRUE	BBL03	33	99
239	Luke Wright	13	18	TRUE	BBL03	33	99
262	Matthew Wade	8	10	TRUE	BBL03	33	99
133	Glenn Maxwell	12	9	TRUE	BBL03	33	99
53	Brad Hodge	51	35	TRUE	BBL03	33	99
110	David Hussey	24	22	TRUE	BBL03	33	99
245	Marcus Stoinis	8	9	FALSE	BBL03	33	99
197	John Hastings	8	6	TRUE	BBL03	33	99
172	James Muirhead	6	3	TRUE	BBL03	33	99
222	Lasith Malinga	0	0	FALSE	BBL03	33	99
40	Ben Dunk	30	20	TRUE	BBL03	33	99
387	Tim Paine	65	52	TRUE	BBL03	33	99
362	Shoaib Malik	3	8	TRUE	BBL03	33	99
131	George Bailey	32	26	FALSE	BBL03	33	99
399	Travis Birt	8	3	FALSE	BBL03	33	99
94	Craig Simmons	112	58	TRUE	BBL03	34	100
363	Simon Katich	26	21	TRUE	BBL03	34	100
342	Sam Whiteman	9	11	TRUE	BBL03	34	100
10	Adam Voges	31	24	TRUE	BBL03	34	100
275	Mitchell Marsh	3	4	TRUE	BBL03	34	100
34	Ashton Turner	0	0	FALSE	BBL03	34	100
287	Nathan Coulter-Nile	0	2	FALSE	BBL03	34	100
271	Michael Lumb	1	6	TRUE	BBL03	34	100
297	Nic Maddinson	36	16	TRUE	BBL03	34	100
321	Ravi Bopara	0	1	TRUE	BBL03	34	100
351	Sean Abbott	1	3	TRUE	BBL03	34	100
246	Mark Cosgrove	0	1	TRUE	BBL03	34	100
103	Daniel Smith	4	2	TRUE	BBL03	34	100
244	Marcus North	0	0	FALSE	BBL03	34	100
59	Brett Lee	0	1	FALSE	BBL03	34	100
94	Craig Simmons	45	36	TRUE	BBL03	35	101
363	Simon Katich	6	9	TRUE	BBL03	35	101
360	Shaun Marsh	63	43	FALSE	BBL03	35	101
10	Adam Voges	27	17	TRUE	BBL03	35	101
275	Mitchell Marsh	37	12	TRUE	BBL03	35	101
287	Nathan Coulter-Nile	4	3	FALSE	BBL03	35	101
40	Ben Dunk	17	14	TRUE	BBL03	35	101
387	Tim Paine	7	10	TRUE	BBL03	35	101
201	Jonathan Wells	24	23	TRUE	BBL03	35	101
131	George Bailey	58	32	TRUE	BBL03	35	101
399	Travis Birt	2	6	TRUE	BBL03	35	101
125	Evan Gulbis	6	6	TRUE	BBL03	35	101
43	Ben Hilfenhaus	13	13	FALSE	BBL03	35	101
117	Dimitri Mascarenhas	16	13	TRUE	BBL03	35	101
66	Cameron Boyce	1	3	FALSE	BBL03	35	101
71	Cameron White	6	10	TRUE	BBL04	1	102
239	Luke Wright	45	37	TRUE	BBL04	1	102
216	Kevin Pietersen	66	46	TRUE	BBL04	1	102
133	Glenn Maxwell	7	8	TRUE	BBL04	1	102
110	David Hussey	8	8	TRUE	BBL04	1	102
169	James Faulkner	6	7	TRUE	BBL04	1	102
398	Tom Triffitt	5	4	FALSE	BBL04	1	102
89	Clive Rose	0	0	TRUE	BBL04	1	102
197	John Hastings	0	0	FALSE	BBL04	1	102
94	Craig Simmons	30	15	TRUE	BBL04	1	102
386	Tim Ludeman	92	44	FALSE	BBL04	1	102
401	Travis Head	22	15	TRUE	BBL04	1	102
53	Brad Hodge	1	1	FALSE	BBL04	1	102
262	Matthew Wade	35	18	TRUE	BBL04	2	103
2	Aaron Finch	20	18	TRUE	BBL04	2	103
63	Callum Ferguson	40	32	TRUE	BBL04	2	103
393	Tom Cooper	1	3	TRUE	BBL04	2	103
122	Dwayne Bravo	22	16	TRUE	BBL04	2	103
46	Ben Rohrer	9	14	TRUE	BBL04	2	103
25	Andre Russell	18	13	FALSE	BBL04	2	103
295	Nathan Rimmington	2	6	TRUE	BBL04	2	103
271	Michael Lumb	28	25	TRUE	BBL04	2	103
297	Nic Maddinson	84	54	FALSE	BBL04	2	103
283	Moises Henriques	36	32	TRUE	BBL04	2	103
123	Ed Cowan	1	2	FALSE	BBL04	2	103
40	Ben Dunk	43	42	TRUE	BBL04	3	104
19	Alex Hales	0	2	TRUE	BBL04	3	104
387	Tim Paine	19	12	TRUE	BBL04	3	104
131	George Bailey	2	6	TRUE	BBL04	3	104
201	Jonathan Wells	68	44	TRUE	BBL04	3	104
107	Daren Sammy	38	12	FALSE	BBL04	3	104
125	Evan Gulbis	14	5	FALSE	BBL04	3	104
71	Cameron White	62	48	TRUE	BBL04	3	104
239	Luke Wright	13	11	TRUE	BBL04	3	104
216	Kevin Pietersen	1	3	TRUE	BBL04	3	104
133	Glenn Maxwell	12	6	TRUE	BBL04	3	104
110	David Hussey	11	12	TRUE	BBL04	3	104
169	James Faulkner	20	18	TRUE	BBL04	3	104
398	Tom Triffitt	3	7	TRUE	BBL04	3	104
197	John Hastings	6	6	TRUE	BBL04	3	104
105	Daniel Worrall	6	6	FALSE	BBL04	3	104
159	Jackson Bird	0	1	TRUE	BBL04	3	104
265	Michael Beer	1	2	FALSE	BBL04	3	104
269	Michael Hussey	96	60	TRUE	BBL04	4	105
160	Jacques Kallis	97	55	FALSE	BBL04	4	105
124	Eoin Morgan	12	5	FALSE	BBL04	4	105
96	Dan Christian	8	6	TRUE	BBL04	4	105
365	Simon Milenko	0	1	TRUE	BBL04	4	105
189	Joe Burns	28	23	TRUE	BBL04	4	105
79	Chris Lynn	40	26	TRUE	BBL04	4	105
294	Nathan Reardon	49	25	TRUE	BBL04	4	105
188	Jimmy Peirson	16	11	TRUE	BBL04	4	105
27	Andrew Flintoff	0	3	TRUE	BBL04	4	105
171	James Hopes	1	2	TRUE	BBL04	4	105
104	Daniel Vettori	0	2	TRUE	BBL04	4	105
68	Cameron Gannon	2	5	FALSE	BBL04	4	105
332	Ryan Duffield	1	3	TRUE	BBL04	4	105
266	Michael Carberry	27	35	TRUE	BBL04	5	106
243	Marcus Harris	26	19	TRUE	BBL04	5	106
270	Michael Klinger	49	33	TRUE	BBL04	5	106
10	Adam Voges	2	5	TRUE	BBL04	5	106
34	Ashton Turner	12	9	TRUE	BBL04	5	106
33	Ashton Agar	12	7	FALSE	BBL04	5	106
342	Sam Whiteman	10	8	TRUE	BBL04	5	106
30	Andrew Tye	5	4	TRUE	BBL04	5	106
420	Yasir Arafat	0	0	FALSE	BBL04	5	106
386	Tim Ludeman	17	21	TRUE	BBL04	5	106
94	Craig Simmons	12	9	TRUE	BBL04	5	106
401	Travis Head	12	11	TRUE	BBL04	5	106
53	Brad Hodge	42	36	TRUE	BBL04	5	106
217	Kieron Pollard	15	11	TRUE	BBL04	5	106
196	Johan Botha	4	3	TRUE	BBL04	5	106
21	Alex Ross	4	8	TRUE	BBL04	5	106
403	Trent Lawford	4	3	TRUE	BBL04	5	106
212	Kane Richardson	12	8	TRUE	BBL04	5	106
11	Adam Zampa	10	8	FALSE	BBL04	5	106
44	Ben Laughlin	1	1	FALSE	BBL04	5	106
40	Ben Dunk	23	18	TRUE	BBL04	6	107
19	Alex Hales	1	4	TRUE	BBL04	6	107
387	Tim Paine	36	27	TRUE	BBL04	6	107
131	George Bailey	71	44	TRUE	BBL04	6	107
201	Jonathan Wells	3	7	TRUE	BBL04	6	107
107	Daren Sammy	2	3	TRUE	BBL04	6	107
125	Evan Gulbis	15	11	TRUE	BBL04	6	107
192	Joe Mennie	0	0	TRUE	BBL04	6	107
43	Ben Hilfenhaus	0	0	FALSE	BBL04	6	107
271	Michael Lumb	44	31	TRUE	BBL04	6	107
297	Nic Maddinson	29	12	TRUE	BBL04	6	107
326	Riki Wessels	22	18	TRUE	BBL04	6	107
283	Moises Henriques	29	25	FALSE	BBL04	6	107
204	Jordan Silk	31	23	FALSE	BBL04	6	107
243	Marcus Harris	53	39	TRUE	BBL04	7	108
270	Michael Klinger	105	60	FALSE	BBL04	7	108
266	Michael Carberry	17	15	TRUE	BBL04	7	108
33	Ashton Agar	6	4	TRUE	BBL04	7	108
34	Ashton Turner	3	2	FALSE	BBL04	7	108
2	Aaron Finch	15	19	TRUE	BBL04	7	108
262	Matthew Wade	14	17	TRUE	BBL04	7	108
63	Callum Ferguson	39	28	TRUE	BBL04	7	108
393	Tom Cooper	9	9	TRUE	BBL04	7	108
122	Dwayne Bravo	13	12	TRUE	BBL04	7	108
25	Andre Russell	43	21	TRUE	BBL04	7	108
46	Ben Rohrer	9	8	TRUE	BBL04	7	108
261	Matthew Short	2	5	TRUE	BBL04	7	108
26	Andrew Fekete	0	1	TRUE	BBL04	7	108
128	Fawad Ahmed	0	0	FALSE	BBL04	7	108
297	Nic Maddinson	12	10	TRUE	BBL04	8	109
271	Michael Lumb	27	20	TRUE	BBL04	8	109
326	Riki Wessels	50	33	TRUE	BBL04	8	109
283	Moises Henriques	18	16	TRUE	BBL04	8	109
204	Jordan Silk	23	19	TRUE	BBL04	8	109
331	Ryan Carters	21	15	TRUE	BBL04	8	109
351	Sean Abbott	2	3	TRUE	BBL04	8	109
278	Mitchell Starc	3	3	FALSE	BBL04	8	109
235	Luke Doran	1	1	FALSE	BBL04	8	109
269	Michael Hussey	17	18	TRUE	BBL04	8	109
160	Jacques Kallis	3	6	TRUE	BBL04	8	109
28	Andrew McDonald	18	20	TRUE	BBL04	8	109
15	Aiden Blizzard	80	42	FALSE	BBL04	8	109
124	Eoin Morgan	6	11	TRUE	BBL04	8	109
100	Daniel Hughes	29	23	TRUE	BBL04	8	109
188	Jimmy Peirson	12	9	TRUE	BBL04	9	110
96	Dan Christian	4	8	TRUE	BBL04	9	110
79	Chris Lynn	48	34	TRUE	BBL04	9	110
365	Simon Milenko	13	10	TRUE	BBL04	9	110
294	Nathan Reardon	30	22	TRUE	BBL04	9	110
38	Ben Cutting	27	18	TRUE	BBL04	9	110
171	James Hopes	10	9	TRUE	BBL04	9	110
27	Andrew Flintoff	15	10	TRUE	BBL04	9	110
104	Daniel Vettori	0	1	FALSE	BBL04	9	110
71	Cameron White	4	5	TRUE	BBL04	9	110
239	Luke Wright	33	23	TRUE	BBL04	9	110
133	Glenn Maxwell	0	1	TRUE	BBL04	9	110
110	David Hussey	9	10	TRUE	BBL04	9	110
329	Rob Quiney	45	31	FALSE	BBL04	9	110
169	James Faulkner	34	27	TRUE	BBL04	9	110
398	Tom Triffitt	23	16	TRUE	BBL04	9	110
197	John Hastings	2	2	TRUE	BBL04	9	110
347	Scott Boland	4	5	FALSE	BBL04	9	110
243	Marcus Harris	36	26	TRUE	BBL04	10	111
270	Michael Klinger	16	14	TRUE	BBL04	10	111
10	Adam Voges	19	17	TRUE	BBL04	10	111
266	Michael Carberry	5	5	TRUE	BBL04	10	111
342	Sam Whiteman	14	20	TRUE	BBL04	10	111
34	Ashton Turner	17	9	TRUE	BBL04	10	111
33	Ashton Agar	0	2	TRUE	BBL04	10	111
30	Andrew Tye	16	20	FALSE	BBL04	10	111
420	Yasir Arafat	10	7	FALSE	BBL04	10	111
271	Michael Lumb	8	10	TRUE	BBL04	10	111
297	Nic Maddinson	2	8	TRUE	BBL04	10	111
326	Riki Wessels	28	26	TRUE	BBL04	10	111
283	Moises Henriques	23	24	TRUE	BBL04	10	111
204	Jordan Silk	10	14	TRUE	BBL04	10	111
331	Ryan Carters	8	8	TRUE	BBL04	10	111
351	Sean Abbott	5	4	TRUE	BBL04	10	111
278	Mitchell Starc	0	1	TRUE	BBL04	10	111
235	Luke Doran	1	3	TRUE	BBL04	10	111
121	Doug Bollinger	1	2	TRUE	BBL04	10	111
59	Brett Lee	7	5	FALSE	BBL04	10	111
269	Michael Hussey	10	8	TRUE	BBL04	11	112
160	Jacques Kallis	0	2	TRUE	BBL04	11	112
28	Andrew McDonald	11	10	TRUE	BBL04	11	112
15	Aiden Blizzard	11	18	TRUE	BBL04	11	112
124	Eoin Morgan	7	16	TRUE	BBL04	11	112
100	Daniel Hughes	40	35	FALSE	BBL04	11	112
77	Chris Hartley	23	26	TRUE	BBL04	11	112
307	Pat Cummins	7	6	FALSE	BBL04	11	112
262	Matthew Wade	20	15	TRUE	BBL04	11	112
2	Aaron Finch	48	37	TRUE	BBL04	11	112
63	Callum Ferguson	30	24	FALSE	BBL04	11	112
25	Andre Russell	16	7	FALSE	BBL04	11	112
40	Ben Dunk	0	2	TRUE	BBL04	12	113
19	Alex Hales	29	24	TRUE	BBL04	12	113
387	Tim Paine	12	14	TRUE	BBL04	12	113
131	George Bailey	12	14	TRUE	BBL04	12	113
125	Evan Gulbis	2	3	TRUE	BBL04	12	113
201	Jonathan Wells	58	36	FALSE	BBL04	12	113
107	Daren Sammy	1	4	TRUE	BBL04	12	113
192	Joe Mennie	3	6	TRUE	BBL04	12	113
43	Ben Hilfenhaus	5	8	TRUE	BBL04	12	113
388	Timm van der Gugten	9	9	FALSE	BBL04	12	113
386	Tim Ludeman	54	33	TRUE	BBL04	12	113
94	Craig Simmons	22	17	TRUE	BBL04	12	113
202	Jono Dean	54	35	FALSE	BBL04	12	113
217	Kieron Pollard	7	2	FALSE	BBL04	12	113
160	Jacques Kallis	70	49	TRUE	BBL04	13	114
28	Andrew McDonald	7	8	TRUE	BBL04	13	114
15	Aiden Blizzard	47	31	TRUE	BBL04	13	114
269	Michael Hussey	36	21	FALSE	BBL04	13	114
124	Eoin Morgan	16	12	FALSE	BBL04	13	114
243	Marcus Harris	14	13	TRUE	BBL04	13	114
270	Michael Klinger	10	6	TRUE	BBL04	13	114
10	Adam Voges	8	9	TRUE	BBL04	13	114
266	Michael Carberry	69	48	FALSE	BBL04	13	114
34	Ashton Turner	0	4	TRUE	BBL04	13	114
342	Sam Whiteman	16	15	TRUE	BBL04	13	114
33	Ashton Agar	31	27	FALSE	BBL04	13	114
188	Jimmy Peirson	57	35	TRUE	BBL04	14	115
311	Peter Forrest	62	43	TRUE	BBL04	14	115
79	Chris Lynn	27	21	TRUE	BBL04	14	115
96	Dan Christian	34	9	TRUE	BBL04	14	115
294	Nathan Reardon	1	2	TRUE	BBL04	14	115
38	Ben Cutting	19	5	TRUE	BBL04	14	115
179	Jason Floros	6	5	FALSE	BBL04	14	115
27	Andrew Flintoff	0	0	FALSE	BBL04	14	115
40	Ben Dunk	67	40	TRUE	BBL04	14	115
387	Tim Paine	55	25	TRUE	BBL04	14	115
19	Alex Hales	34	23	TRUE	BBL04	14	115
399	Travis Birt	11	13	TRUE	BBL04	14	115
131	George Bailey	28	12	FALSE	BBL04	14	115
107	Daren Sammy	1	1	FALSE	BBL04	14	115
71	Cameron White	22	19	TRUE	BBL04	15	116
239	Luke Wright	39	21	TRUE	BBL04	15	116
216	Kevin Pietersen	25	28	TRUE	BBL04	15	116
110	David Hussey	9	8	FALSE	BBL04	15	116
169	James Faulkner	7	10	TRUE	BBL04	15	116
133	Glenn Maxwell	10	8	TRUE	BBL04	15	116
398	Tom Triffitt	22	13	FALSE	BBL04	15	116
197	John Hastings	14	8	TRUE	BBL04	15	116
347	Scott Boland	8	6	FALSE	BBL04	15	116
262	Matthew Wade	4	5	TRUE	BBL04	15	116
2	Aaron Finch	8	8	TRUE	BBL04	15	116
63	Callum Ferguson	0	4	TRUE	BBL04	15	116
393	Tom Cooper	10	15	TRUE	BBL04	15	116
46	Ben Rohrer	1	3	TRUE	BBL04	15	116
122	Dwayne Bravo	3	9	TRUE	BBL04	15	116
25	Andre Russell	9	5	TRUE	BBL04	15	116
173	James Pattinson	1	4	TRUE	BBL04	15	116
295	Nathan Rimmington	9	13	FALSE	BBL04	15	116
128	Fawad Ahmed	2	4	TRUE	BBL04	15	116
303	Nick Winter	0	6	TRUE	BBL04	15	116
188	Jimmy Peirson	27	17	TRUE	BBL04	16	117
311	Peter Forrest	33	31	TRUE	BBL04	16	117
79	Chris Lynn	28	16	TRUE	BBL04	16	117
96	Dan Christian	6	7	TRUE	BBL04	16	117
294	Nathan Reardon	31	30	FALSE	BBL04	16	117
38	Ben Cutting	21	15	TRUE	BBL04	16	117
171	James Hopes	1	2	TRUE	BBL04	16	117
104	Daniel Vettori	2	2	FALSE	BBL04	16	117
386	Tim Ludeman	14	18	TRUE	BBL04	16	117
94	Craig Simmons	15	17	TRUE	BBL04	16	117
202	Jono Dean	8	5	TRUE	BBL04	16	117
401	Travis Head	57	40	FALSE	BBL04	16	117
217	Kieron Pollard	6	8	TRUE	BBL04	16	117
21	Alex Ross	36	24	TRUE	BBL04	16	117
196	Johan Botha	8	2	FALSE	BBL04	16	117
297	Nic Maddinson	5	3	TRUE	BBL04	17	118
271	Michael Lumb	80	61	TRUE	BBL04	17	118
326	Riki Wessels	6	6	TRUE	BBL04	17	118
283	Moises Henriques	7	4	TRUE	BBL04	17	118
204	Jordan Silk	37	34	FALSE	BBL04	17	118
331	Ryan Carters	7	8	TRUE	BBL04	17	118
351	Sean Abbott	3	4	TRUE	BBL04	17	118
368	Steve O'Keefe	0	0	FALSE	BBL04	17	118
71	Cameron White	24	31	TRUE	BBL04	17	118
239	Luke Wright	0	1	TRUE	BBL04	17	118
216	Kevin Pietersen	54	43	TRUE	BBL04	17	118
133	Glenn Maxwell	23	15	TRUE	BBL04	17	118
169	James Faulkner	17	16	FALSE	BBL04	17	118
398	Tom Triffitt	25	14	FALSE	BBL04	17	118
243	Marcus Harris	9	13	TRUE	BBL04	18	119
270	Michael Klinger	21	23	TRUE	BBL04	18	119
266	Michael Carberry	11	17	TRUE	BBL04	18	119
10	Adam Voges	54	36	FALSE	BBL04	18	119
33	Ashton Agar	0	5	TRUE	BBL04	18	119
342	Sam Whiteman	2	3	TRUE	BBL04	18	119
34	Ashton Turner	11	12	TRUE	BBL04	18	119
420	Yasir Arafat	18	12	FALSE	BBL04	18	119
386	Tim Ludeman	22	21	TRUE	BBL04	18	119
94	Craig Simmons	17	18	TRUE	BBL04	18	119
202	Jono Dean	13	17	TRUE	BBL04	18	119
401	Travis Head	14	12	TRUE	BBL04	18	119
335	Ryan ten Doeschate	4	8	TRUE	BBL04	18	119
21	Alex Ross	0	1	TRUE	BBL04	18	119
196	Johan Botha	10	12	TRUE	BBL04	18	119
212	Kane Richardson	18	17	TRUE	BBL04	18	119
11	Adam Zampa	2	5	TRUE	BBL04	18	119
44	Ben Laughlin	6	7	TRUE	BBL04	18	119
361	Shaun Tait	0	0	FALSE	BBL04	18	119
160	Jacques Kallis	5	11	TRUE	BBL04	21	122
182	Jason Roy	4	4	TRUE	BBL04	21	122
15	Aiden Blizzard	6	14	TRUE	BBL04	21	122
269	Michael Hussey	9	9	TRUE	BBL04	21	122
246	Mark Cosgrove	22	36	TRUE	BBL04	21	122
100	Daniel Hughes	26	22	TRUE	BBL04	21	122
307	Pat Cummins	1	4	FALSE	BBL04	21	122
77	Chris Hartley	1	2	TRUE	BBL04	21	122
40	Ben Dunk	22	18	TRUE	BBL04	21	122
267	Michael Hill	24	23	TRUE	BBL04	21	122
201	Jonathan Wells	0	2	TRUE	BBL04	21	122
362	Shoaib Malik	18	15	TRUE	BBL04	21	122
131	George Bailey	9	17	FALSE	BBL04	21	122
125	Evan Gulbis	0	3	TRUE	BBL04	21	122
383	Tim Bresnan	5	4	FALSE	BBL04	21	122
188	Jimmy Peirson	20	16	TRUE	BBL04	20	121
311	Peter Forrest	12	9	TRUE	BBL04	20	121
79	Chris Lynn	14	19	TRUE	BBL04	20	121
365	Simon Milenko	7	11	TRUE	BBL04	20	121
294	Nathan Reardon	52	40	FALSE	BBL04	20	121
27	Andrew Flintoff	7	9	TRUE	BBL04	20	121
38	Ben Cutting	1	2	TRUE	BBL04	20	121
171	James Hopes	16	14	TRUE	BBL04	20	121
104	Daniel Vettori	0	0	FALSE	BBL04	20	121
243	Marcus Harris	6	10	TRUE	BBL04	20	121
270	Michael Klinger	10	11	TRUE	BBL04	20	121
10	Adam Voges	35	37	FALSE	BBL04	20	121
266	Michael Carberry	77	37	FALSE	BBL04	20	121
160	Jacques Kallis	56	43	TRUE	BBL04	32	133
67	Cameron Delport	30	29	TRUE	BBL04	32	133
15	Aiden Blizzard	51	36	FALSE	BBL04	32	133
76	Chris Green	3	5	TRUE	BBL04	32	133
269	Michael Hussey	9	8	TRUE	BBL04	32	133
100	Daniel Hughes	1	1	FALSE	BBL04	32	133
297	Nic Maddinson	15	14	TRUE	BBL04	32	133
271	Michael Lumb	1	6	TRUE	BBL04	32	133
326	Riki Wessels	30	31	TRUE	BBL04	32	133
123	Ed Cowan	0	3	TRUE	BBL04	32	133
204	Jordan Silk	69	43	FALSE	BBL04	32	133
331	Ryan Carters	2	3	TRUE	BBL04	32	133
351	Sean Abbott	21	18	TRUE	BBL04	32	133
368	Steve O'Keefe	9	3	FALSE	BBL04	32	133
2	Aaron Finch	12	10	TRUE	BBL04	22	123
262	Matthew Wade	71	49	TRUE	BBL04	22	123
63	Callum Ferguson	15	9	TRUE	BBL04	22	123
47	Ben Stokes	14	15	TRUE	BBL04	22	123
392	Tom Beaton	34	29	TRUE	BBL04	22	123
356	Shakib Al Hasan	1	5	TRUE	BBL04	22	123
46	Ben Rohrer	3	3	FALSE	BBL04	22	123
71	Cameron White	8	5	TRUE	BBL04	22	123
239	Luke Wright	4	4	TRUE	BBL04	22	123
216	Kevin Pietersen	49	49	TRUE	BBL04	22	123
133	Glenn Maxwell	66	44	TRUE	BBL04	22	123
169	James Faulkner	5	10	TRUE	BBL04	22	123
398	Tom Triffitt	4	5	FALSE	BBL04	22	123
20	Alex Keath	6	5	TRUE	BBL04	22	123
197	John Hastings	0	0	TRUE	BBL04	22	123
347	Scott Boland	0	0	FALSE	BBL04	22	123
243	Marcus Harris	20	12	TRUE	BBL04	23	124
270	Michael Klinger	6	13	TRUE	BBL04	23	124
10	Adam Voges	26	20	TRUE	BBL04	23	124
266	Michael Carberry	1	9	TRUE	BBL04	23	124
342	Sam Whiteman	36	32	TRUE	BBL04	23	124
34	Ashton Turner	37	25	TRUE	BBL04	23	124
33	Ashton Agar	7	6	TRUE	BBL04	23	124
30	Andrew Tye	1	2	FALSE	BBL04	23	124
420	Yasir Arafat	1	1	TRUE	BBL04	23	124
40	Ben Dunk	1	3	TRUE	BBL04	23	124
387	Tim Paine	19	15	TRUE	BBL04	23	124
267	Michael Hill	64	55	TRUE	BBL04	23	124
362	Shoaib Malik	8	13	TRUE	BBL04	23	124
131	George Bailey	6	10	TRUE	BBL04	23	124
201	Jonathan Wells	18	18	FALSE	BBL04	23	124
383	Tim Bresnan	0	1	TRUE	BBL04	23	124
43	Ben Hilfenhaus	4	3	TRUE	BBL04	23	124
66	Cameron Boyce	0	2	FALSE	BBL04	23	124
188	Jimmy Peirson	0	2	TRUE	BBL04	24	125
311	Peter Forrest	62	56	FALSE	BBL04	24	125
79	Chris Lynn	5	4	TRUE	BBL04	24	125
96	Dan Christian	0	6	TRUE	BBL04	24	125
294	Nathan Reardon	9	10	TRUE	BBL04	24	125
27	Andrew Flintoff	46	32	TRUE	BBL04	24	125
38	Ben Cutting	11	9	TRUE	BBL04	24	125
179	Jason Floros	3	2	FALSE	BBL04	24	125
297	Nic Maddinson	15	8	TRUE	BBL04	24	125
271	Michael Lumb	25	19	TRUE	BBL04	24	125
326	Riki Wessels	28	20	TRUE	BBL04	24	125
283	Moises Henriques	18	16	TRUE	BBL04	24	125
204	Jordan Silk	29	23	FALSE	BBL04	24	125
331	Ryan Carters	30	21	FALSE	BBL04	24	125
94	Craig Simmons	21	15	TRUE	BBL04	25	126
386	Tim Ludeman	4	4	TRUE	BBL04	25	126
202	Jono Dean	7	6	TRUE	BBL04	25	126
335	Ryan ten Doeschate	23	12	TRUE	BBL04	25	126
401	Travis Head	18	6	TRUE	BBL04	25	126
196	Johan Botha	12	6	FALSE	BBL04	25	126
21	Alex Ross	30	11	FALSE	BBL04	25	126
182	Jason Roy	14	6	FALSE	BBL04	25	126
160	Jacques Kallis	0	0	FALSE	BBL04	25	126
188	Jimmy Peirson	0	1	TRUE	BBL04	26	127
311	Peter Forrest	22	22	TRUE	BBL04	26	127
189	Joe Burns	0	1	TRUE	BBL04	26	127
96	Dan Christian	7	11	TRUE	BBL04	26	127
179	Jason Floros	0	1	TRUE	BBL04	26	127
79	Chris Lynn	0	9	TRUE	BBL04	26	127
27	Andrew Flintoff	3	4	TRUE	BBL04	26	127
38	Ben Cutting	30	35	TRUE	BBL04	26	127
171	James Hopes	7	16	TRUE	BBL04	26	127
23	Alister McDermott	0	5	TRUE	BBL04	26	127
367	Stephen Parry	2	2	FALSE	BBL04	26	127
262	Matthew Wade	0	2	TRUE	BBL04	26	127
18	Alex Doolan	10	10	TRUE	BBL04	26	127
47	Ben Stokes	4	11	TRUE	BBL04	26	127
63	Callum Ferguson	4	11	TRUE	BBL04	26	127
46	Ben Rohrer	25	31	FALSE	BBL04	26	127
356	Shakib Al Hasan	2	3	TRUE	BBL04	26	127
392	Tom Beaton	31	16	FALSE	BBL04	26	127
94	Craig Simmons	46	34	TRUE	BBL04	27	128
386	Tim Ludeman	31	15	TRUE	BBL04	27	128
202	Jono Dean	13	12	TRUE	BBL04	27	128
335	Ryan ten Doeschate	26	20	TRUE	BBL04	27	128
401	Travis Head	9	12	TRUE	BBL04	27	128
196	Johan Botha	41	19	FALSE	BBL04	27	128
21	Alex Ross	6	5	TRUE	BBL04	27	128
212	Kane Richardson	2	3	FALSE	BBL04	27	128
297	Nic Maddinson	18	14	TRUE	BBL04	27	128
271	Michael Lumb	17	16	TRUE	BBL04	27	128
326	Riki Wessels	15	20	TRUE	BBL04	27	128
283	Moises Henriques	10	12	TRUE	BBL04	27	128
204	Jordan Silk	67	34	TRUE	BBL04	27	128
331	Ryan Carters	1	5	TRUE	BBL04	27	128
351	Sean Abbott	2	4	TRUE	BBL04	27	128
368	Steve O'Keefe	5	5	TRUE	BBL04	27	128
59	Brett Lee	7	4	TRUE	BBL04	27	128
290	Nathan Lyon	4	4	FALSE	BBL04	27	128
121	Doug Bollinger	0	0	TRUE	BBL04	27	128
262	Matthew Wade	2	3	TRUE	BBL04	19	120
[truncated: 5,710 more rows]
