# Supplementary material for: The balancing act: Identifying multivariate sports performance using Pareto frontiers
Source: Front Sports Act Living. 2022 Aug 4;4:918946. doi: 10.3389/fspor.2022.918946 (PMC9386182; doi:10.3389/fspor.2022.918946)
Supplement: Supplementary file 2 [file Data_Sheet_2.CSV]

id	Bowling	O	Balls	R	W	Season	Season.Match.No	Match.No
47	Brett Lee	4	24	19	0	BBL01	1	1
205	Mitchell Starc	4	24	28	2	BBL01	1	1
157	Josh Hazlewood	4	24	24	2	BBL01	1	1
97	Dwayne Bravo	2	12	20	1	BBL01	1	1
275	Stuart MacGill	4	24	21	2	BBL01	1	1
273	Steven Smith	2	12	25	1	BBL01	1	1
216	Nathan Hauritz	3	18	23	0	BBL01	1	1
16	Alister McDermott	3	18	33	1	BBL01	1	1
77	Dan Christian	4	24	20	1	BBL01	1	1
131	James Hopes	3.4	22	29	1	BBL01	1	1
226	Nick Buchanan	2	12	21	0	BBL01	1	1
62	Chris Lynn	3	18	14	0	BBL01	1	1
59	Chris Gayle	3	18	15	0	BBL01	2	2
96	Doug Bollinger	3	18	22	2	BBL01	2	2
100	Fidel Edwards	4	24	34	0	BBL01	2	2
257	Scott Coyte	4	24	26	2	BBL01	2	2
178	Luke Doran	3	18	15	1	BBL01	2	2
259	Sean Abbott	3	18	35	1	BBL01	2	2
129	James Faulkner	4	24	20	2	BBL01	2	2
123	Jade Dernbach	4	24	36	0	BBL01	2	2
71	Clint McKay	3	18	21	1	BBL01	2	2
180	Luke Wright	4	24	35	1	BBL01	2	2
89	David Hussey	2	12	22	0	BBL01	2	2
264	Shane Warne	2	12	19	0	BBL01	2	2
266	Shaun Tait	3	18	41	1	BBL01	3	3
94	Dirk Nannes	3	18	38	1	BBL01	3	3
103	Glenn Maxwell	2	12	16	0	BBL01	3	3
6	Abdul Razzaq	3	18	25	1	BBL01	3	3
261	Shahid Afridi	4	24	27	0	BBL01	3	3
3	Aaron Heal	4	24	32	2	BBL01	3	3
21	Andrew McDonald	1	6	9	0	BBL01	3	3
15	Alfonso Thomas	3	18	15	0	BBL01	3	3
4	Aaron O'Brien	4	24	34	2	BBL01	3	3
150	Johan Botha	3.5	23	18	2	BBL01	3	3
160	Kane Richardson	4	24	27	3	BBL01	3	3
217	Nathan Lyon	3	18	26	1	BBL01	3	3
196	Michael Beer	4	24	18	1	BBL01	4	4
222	Nathan Rimmington	2.3	15	7	1	BBL01	4	4
201	Mitchell Marsh	4	24	25	0	BBL01	4	4
32	Ben Edmondson	4	24	40	4	BBL01	4	4
42	Brad Hogg	3	18	27	1	BBL01	4	4
231	Paul Collingwood	2	12	20	0	BBL01	4	4
139	Jason Krejza	3	18	15	1	BBL01	4	4
33	Ben Hilfenhaus	4	24	10	2	BBL01	4	4
238	Rhett Lockyear	1	6	1	1	BBL01	4	4
309	Xavier Doherty	4	24	15	1	BBL01	4	4
34	Ben Laughlin	4	24	39	1	BBL01	4	4
223	Naved-ul-Hasan	3.5	23	27	2	BBL01	4	4
216	Nathan Hauritz	4	24	18	3	BBL01	5	5
246	Ryan Harris	4	24	31	1	BBL01	5	5
77	Dan Christian	4	24	42	1	BBL01	5	5
16	Alister McDermott	4	24	29	0	BBL01	5	5
226	Nick Buchanan	1	6	16	0	BBL01	5	5
198	Michael Neser	3	18	39	0	BBL01	5	5
129	James Faulkner	4	24	36	1	BBL01	5	5
123	Jade Dernbach	4	24	44	1	BBL01	5	5
71	Clint McKay	4	24	22	3	BBL01	5	5
180	Luke Wright	4	24	42	0	BBL01	5	5
264	Shane Warne	4	24	22	1	BBL01	5	5
47	Brett Lee	4	24	19	0	BBL01	6	6
205	Mitchell Starc	4	24	35	2	BBL01	6	6
157	Josh Hazlewood	4	24	29	0	BBL01	6	6
95	Dominic Thornely	2	12	13	1	BBL01	6	6
97	Dwayne Bravo	2	12	23	0	BBL01	6	6
275	Stuart MacGill	2	12	17	0	BBL01	6	6
210	Moises Henriques	2	12	29	0	BBL01	6	6
139	Jason Krejza	4	24	20	2	BBL01	6	6
33	Ben Hilfenhaus	4	24	33	1	BBL01	6	6
309	Xavier Doherty	4	24	20	1	BBL01	6	6
34	Ben Laughlin	4	24	27	1	BBL01	6	6
223	Naved-ul-Hasan	4	24	22	4	BBL01	6	6
196	Michael Beer	4	24	28	2	BBL01	7	7
222	Nathan Rimmington	4	24	40	0	BBL01	7	7
32	Ben Edmondson	4	24	36	0	BBL01	7	7
201	Mitchell Marsh	2	12	26	0	BBL01	7	7
42	Brad Hogg	4	24	22	1	BBL01	7	7
231	Paul Collingwood	1	6	13	0	BBL01	7	7
181	Marcus North	1	6	22	0	BBL01	7	7
103	Glenn Maxwell	3	18	24	0	BBL01	7	7
266	Shaun Tait	4	24	40	0	BBL01	7	7
6	Abdul Razzaq	2.2	14	34	0	BBL01	7	7
263	Shane Harwood	4	24	31	1	BBL01	7	7
261	Shahid Afridi	4	24	36	0	BBL01	7	7
21	Andrew McDonald	2	12	21	1	BBL01	7	7
178	Luke Doran	4	24	25	1	BBL01	8	8
100	Fidel Edwards	4	24	35	2	BBL01	8	8
59	Chris Gayle	1	6	9	0	BBL01	8	8
96	Doug Bollinger	3	18	27	0	BBL01	8	8
257	Scott Coyte	4	24	35	1	BBL01	8	8
259	Sean Abbott	4	24	20	2	BBL01	8	8
15	Alfonso Thomas	4	24	27	0	BBL01	8	8
150	Johan Botha	3.3	21	23	1	BBL01	8	8
160	Kane Richardson	4	24	31	0	BBL01	8	8
4	Aaron O'Brien	4	24	26	3	BBL01	8	8
49	Bryce McGain	2	12	21	0	BBL01	8	8
50	Cameron Borgas	1	6	20	0	BBL01	8	8
129	James Faulkner	4	24	41	1	BBL01	9	9
65	Chris Simpson	3	18	25	1	BBL01	9	9
71	Clint McKay	4	24	35	2	BBL01	9	9
264	Shane Warne	4	24	27	1	BBL01	9	9
89	David Hussey	4	24	25	2	BBL01	9	9
180	Luke Wright	1	6	12	0	BBL01	9	9
47	Brett Lee	4	24	30	1	BBL01	9	9
95	Dominic Thornely	4	24	29	1	BBL01	9	9
205	Mitchell Starc	3	18	28	1	BBL01	9	9
275	Stuart MacGill	4	24	36	1	BBL01	9	9
273	Steven Smith	4	24	27	2	BBL01	9	9
210	Moises Henriques	1	6	12	0	BBL01	9	9
15	Alfonso Thomas	4	24	27	0	BBL01	10	10
150	Johan Botha	4	24	28	2	BBL01	10	10
4	Aaron O'Brien	4	24	32	1	BBL01	10	10
160	Kane Richardson	4	24	32	0	BBL01	10	10
49	Bryce McGain	4	24	49	1	BBL01	10	10
309	Xavier Doherty	4	24	17	4	BBL01	10	10
139	Jason Krejza	4	24	40	1	BBL01	10	10
238	Rhett Lockyear	2	12	15	0	BBL01	10	10
189	Matt Johnston	2	12	9	0	BBL01	10	10
34	Ben Laughlin	4	24	26	0	BBL01	10	10
223	Naved-ul-Hasan	4	24	37	2	BBL01	10	10
246	Ryan Harris	4	24	35	1	BBL01	11	11
216	Nathan Hauritz	3	18	16	1	BBL01	11	11
77	Dan Christian	4	24	27	2	BBL01	11	11
198	Michael Neser	3	18	23	2	BBL01	11	11
16	Alister McDermott	3	18	25	0	BBL01	11	11
242	Roelof van der Merwe	3	18	30	1	BBL01	11	11
196	Michael Beer	3	18	19	0	BBL01	11	11
222	Nathan Rimmington	4	24	36	2	BBL01	11	11
214	Nathan Coulter-Nile	4	24	28	0	BBL01	11	11
32	Ben Edmondson	4	24	33	2	BBL01	11	11
201	Mitchell Marsh	1	6	7	0	BBL01	11	11
42	Brad Hogg	4	24	26	1	BBL01	11	11
178	Luke Doran	3	18	26	2	BBL01	12	12
59	Chris Gayle	2	12	14	0	BBL01	12	12
257	Scott Coyte	3	18	21	0	BBL01	12	12
100	Fidel Edwards	4	24	30	1	BBL01	12	12
259	Sean Abbott	4	24	21	2	BBL01	12	12
177	Luke Butterworth	4	24	27	2	BBL01	12	12
94	Dirk Nannes	4	24	10	0	BBL01	12	12
266	Shaun Tait	4	24	31	2	BBL01	12	12
263	Shane Harwood	3	18	26	2	BBL01	12	12
103	Glenn Maxwell	1	6	17	0	BBL01	12	12
6	Abdul Razzaq	3	18	20	0	BBL01	12	12
261	Shahid Afridi	4	24	21	3	BBL01	12	12
21	Andrew McDonald	1	6	6	0	BBL01	12	12
189	Matt Johnston	4	24	20	1	BBL01	13	13
139	Jason Krejza	4	24	29	2	BBL01	13	13
309	Xavier Doherty	4	24	45	1	BBL01	13	13
34	Ben Laughlin	4	24	21	1	BBL01	13	13
223	Naved-ul-Hasan	4	24	22	3	BBL01	13	13
100	Fidel Edwards	4	24	33	2	BBL01	13	13
178	Luke Doran	3	18	23	0	BBL01	13	13
177	Luke Butterworth	3.4	22	25	1	BBL01	13	13
59	Chris Gayle	1	6	16	0	BBL01	13	13
257	Scott Coyte	4	24	14	2	BBL01	13	13
259	Sean Abbott	3	18	27	0	BBL01	13	13
103	Glenn Maxwell	4	24	21	1	BBL01	14	14
94	Dirk Nannes	4	24	36	2	BBL01	14	14
266	Shaun Tait	2	12	21	0	BBL01	14	14
261	Shahid Afridi	4	24	23	1	BBL01	14	14
21	Andrew McDonald	2	12	19	0	BBL01	14	14
263	Shane Harwood	3	18	28	2	BBL01	14	14
6	Abdul Razzaq	1	6	8	0	BBL01	14	14
47	Brett Lee	3.4	22	42	0	BBL01	14	14
157	Josh Hazlewood	2	12	19	1	BBL01	14	14
95	Dominic Thornely	3	18	29	1	BBL01	14	14
275	Stuart MacGill	3	18	24	0	BBL01	14	14
273	Steven Smith	4	24	37	0	BBL01	14	14
97	Dwayne Bravo	2	12	12	0	BBL01	14	14
246	Ryan Harris	4	24	29	0	BBL01	15	15
62	Chris Lynn	1	6	12	0	BBL01	15	15
216	Nathan Hauritz	4	24	39	1	BBL01	15	15
77	Dan Christian	4	24	34	0	BBL01	15	15
16	Alister McDermott	4	24	31	2	BBL01	15	15
198	Michael Neser	3	18	17	1	BBL01	15	15
15	Alfonso Thomas	3	18	26	1	BBL01	15	15
160	Kane Richardson	2	12	2	2	BBL01	15	15
45	Brendan Drew	4	24	27	2	BBL01	15	15
4	Aaron O'Brien	4	24	27	0	BBL01	15	15
132	James Muirhead	2	12	17	2	BBL01	15	15
150	Johan Botha	3	18	30	0	BBL01	15	15
89	David Hussey	3	18	20	1	BBL01	16	16
120	Jackson Bird	4	24	32	1	BBL01	16	16
129	James Faulkner	4	24	17	3	BBL01	16	16
71	Clint McKay	4	24	28	0	BBL01	16	16
180	Luke Wright	1	6	7	0	BBL01	16	16
264	Shane Warne	4	24	30	2	BBL01	16	16
196	Michael Beer	2	12	13	0	BBL01	16	16
222	Nathan Rimmington	4	24	22	0	BBL01	16	16
32	Ben Edmondson	4	24	27	1	BBL01	16	16
214	Nathan Coulter-Nile	3	18	20	2	BBL01	16	16
201	Mitchell Marsh	4	24	22	1	BBL01	16	16
42	Brad Hogg	3	18	20	0	BBL01	16	16
189	Matt Johnston	3	18	35	0	BBL01	17	17
139	Jason Krejza	4	24	36	1	BBL01	17	17
309	Xavier Doherty	4	24	39	0	BBL01	17	17
34	Ben Laughlin	4	24	29	0	BBL01	17	17
223	Naved-ul-Hasan	4	24	42	1	BBL01	17	17
238	Rhett Lockyear	1	6	13	1	BBL01	17	17
77	Dan Christian	4	24	41	0	BBL01	17	17
16	Alister McDermott	4	24	35	1	BBL01	17	17
242	Roelof van der Merwe	3	18	23	1	BBL01	17	17
198	Michael Neser	4	24	34	0	BBL01	17	17
83	Daniel Vettori	3	18	38	1	BBL01	17	17
216	Nathan Hauritz	2	12	25	0	BBL01	17	17
103	Glenn Maxwell	2	12	15	0	BBL01	18	18
94	Dirk Nannes	4	24	33	1	BBL01	18	18
266	Shaun Tait	3	18	31	1	BBL01	18	18
263	Shane Harwood	3	18	21	1	BBL01	18	18
261	Shahid Afridi	4	24	20	2	BBL01	18	18
21	Andrew McDonald	2	12	20	0	BBL01	18	18
41	Brad Hodge	2	12	26	0	BBL01	18	18
120	Jackson Bird	3	18	17	1	BBL01	18	18
89	David Hussey	2	12	16	1	BBL01	18	18
129	James Faulkner	1	6	4	0	BBL01	18	18
71	Clint McKay	1.1	7	7	0	BBL01	18	18
264	Shane Warne	1	6	4	1	BBL01	18	18
100	Fidel Edwards	4	24	21	1	BBL01	19	19
178	Luke Doran	1	6	6	0	BBL01	19	19
177	Luke Butterworth	3	18	31	1	BBL01	19	19
257	Scott Coyte	3	18	21	1	BBL01	19	19
259	Sean Abbott	2	12	17	2	BBL01	19	19
59	Chris Gayle	3	18	18	1	BBL01	19	19
47	Brett Lee	3	18	11	1	BBL01	19	19
205	Mitchell Starc	2.3	15	17	3	BBL01	19	19
15	Alfonso Thomas	4	24	32	1	BBL01	20	20
45	Brendan Drew	4	24	37	1	BBL01	20	20
4	Aaron O'Brien	4	24	24	0	BBL01	20	20
81	Daniel Salpietro	4	24	37	0	BBL01	20	20
80	Daniel Harris	1	6	15	0	BBL01	20	20
132	James Muirhead	3	18	37	2	BBL01	20	20
196	Michael Beer	4	24	22	1	BBL01	20	20
222	Nathan Rimmington	3.3	21	18	2	BBL01	20	20
32	Ben Edmondson	4	24	38	1	BBL01	20	20
214	Nathan Coulter-Nile	3	18	28	2	BBL01	20	20
201	Mitchell Marsh	1	6	9	0	BBL01	20	20
42	Brad Hogg	4	24	20	3	BBL01	20	20
189	Matt Johnston	3	18	27	0	BBL01	21	21
197	Michael Hogan	4	24	35	0	BBL01	21	21
309	Xavier Doherty	3	18	32	0	BBL01	21	21
34	Ben Laughlin	4	24	34	1	BBL01	21	21
238	Rhett Lockyear	2	12	34	0	BBL01	21	21
223	Naved-ul-Hasan	4	24	38	2	BBL01	21	21
89	David Hussey	4	24	28	2	BBL01	21	21
120	Jackson Bird	4	24	36	0	BBL01	21	21
71	Clint McKay	4	24	47	1	BBL01	21	21
264	Shane Warne	4	24	23	2	BBL01	21	21
129	James Faulkner	4	24	46	4	BBL01	21	21
160	Kane Richardson	4	24	42	0	BBL01	22	22
15	Alfonso Thomas	4	24	24	3	BBL01	22	22
4	Aaron O'Brien	4	24	26	0	BBL01	22	22
45	Brendan Drew	4	24	26	1	BBL01	22	22
81	Daniel Salpietro	4	24	28	1	BBL01	22	22
47	Brett Lee	2.4	16	17	2	BBL01	22	22
95	Dominic Thornely	1	6	4	0	BBL01	22	22
210	Moises Henriques	1	6	6	0	BBL01	22	22
271	Steve O'Keefe	4	24	20	3	BBL01	22	22
219	Nathan McCullum	2	12	8	2	BBL01	22	22
275	Stuart MacGill	4	24	12	2	BBL01	22	22
273	Steven Smith	4	24	18	1	BBL01	22	22
222	Nathan Rimmington	4	24	19	1	BBL01	23	23
32	Ben Edmondson	3.2	20	21	0	BBL01	23	23
214	Nathan Coulter-Nile	3	18	9	3	BBL01	23	23
201	Mitchell Marsh	1	6	12	0	BBL01	23	23
42	Brad Hogg	4	24	8	2	BBL01	23	23
196	Michael Beer	4	24	29	0	BBL01	23	23
257	Scott Coyte	3.1	19	19	1	BBL01	23	23
178	Luke Doran	4	24	14	0	BBL01	23	23
59	Chris Gayle	1	6	7	0	BBL01	23	23
259	Sean Abbott	1	6	11	0	BBL01	23	23
137	Jason Floros	2	12	22	0	BBL01	23	23
293	Trent Copeland	2	12	20	0	BBL01	23	23
177	Luke Butterworth	1	6	10	0	BBL01	23	23
94	Dirk Nannes	4	24	34	1	BBL01	24	24
103	Glenn Maxwell	1	6	2	0	BBL01	24	24
6	Abdul Razzaq	3	18	36	1	BBL01	24	24
261	Shahid Afridi	4	24	35	3	BBL01	24	24
263	Shane Harwood	4	24	34	1	BBL01	24	24
3	Aaron Heal	4	24	21	1	BBL01	24	24
83	Daniel Vettori	4	24	27	0	BBL01	24	24
77	Dan Christian	4	24	21	1	BBL01	24	24
242	Roelof van der Merwe	2	12	30	0	BBL01	24	24
16	Alister McDermott	4	24	18	3	BBL01	24	24
216	Nathan Hauritz	2	12	28	0	BBL01	24	24
198	Michael Neser	4	24	31	3	BBL01	24	24
257	Scott Coyte	4	24	23	1	BBL01	25	25
225	Nicholas Bills	4	24	44	2	BBL01	25	25
259	Sean Abbott	4	24	48	0	BBL01	25	25
191	Matthew Day	2	12	25	0	BBL01	25	25
178	Luke Doran	3	18	18	1	BBL01	25	25
59	Chris Gayle	3	18	31	0	BBL01	25	25
66	Chris Swan	4	24	16	1	BBL01	25	25
16	Alister McDermott	4	24	25	2	BBL01	25	25
77	Dan Christian	4	24	17	1	BBL01	25	25
198	Michael Neser	4	24	22	1	BBL01	25	25
83	Daniel Vettori	4	24	23	1	BBL01	25	25
197	Michael Hogan	4	24	25	0	BBL01	26	26
309	Xavier Doherty	4	24	33	0	BBL01	26	26
139	Jason Krejza	4	24	39	3	BBL01	26	26
34	Ben Laughlin	4	24	36	1	BBL01	26	26
223	Naved-ul-Hasan	4	24	38	0	BBL01	26	26
141	Jayde Herrick	4	24	23	0	BBL01	26	26
94	Dirk Nannes	4	24	22	1	BBL01	26	26
3	Aaron Heal	4	24	33	0	BBL01	26	26
261	Shahid Afridi	3.5	23	46	1	BBL01	26	26
21	Andrew McDonald	1	6	15	0	BBL01	26	26
46	Brenton McDonald	3	18	28	1	BBL01	26	26
196	Michael Beer	4	24	28	1	BBL01	27	27
159	Josh Lalor	2	12	27	0	BBL01	27	27
214	Nathan Coulter-Nile	4	24	38	3	BBL01	27	27
32	Ben Edmondson	4	24	40	2	BBL01	27	27
201	Mitchell Marsh	2	12	18	0	BBL01	27	27
42	Brad Hogg	4	24	22	2	BBL01	27	27
47	Brett Lee	4	24	35	0	BBL01	27	27
205	Mitchell Starc	4	24	28	3	BBL01	27	27
219	Nathan McCullum	3	18	26	0	BBL01	27	27
210	Moises Henriques	4	24	38	1	BBL01	27	27
271	Steve O'Keefe	4	24	30	0	BBL01	27	27
95	Dominic Thornely	1	6	12	0	BBL01	27	27
89	David Hussey	4	24	30	2	BBL01	28	28
120	Jackson Bird	3.3	21	26	2	BBL01	28	28
129	James Faulkner	4	24	21	2	BBL01	28	28
71	Clint McKay	4	24	17	3	BBL01	28	28
264	Shane Warne	4	24	28	0	BBL01	28	28
217	Nathan Lyon	3.5	23	20	0	BBL01	28	28
15	Alfonso Thomas	4	24	26	0	BBL01	28	28
4	Aaron O'Brien	4	24	12	0	BBL01	28	28
130	James Franklin	3	18	22	2	BBL01	28	28
49	Bryce McGain	4	24	43	1	BBL01	28	28
89	David Hussey	2	12	15	0	BBL01	29	29
120	Jackson Bird	4	24	39	1	BBL01	29	29
129	James Faulkner	4	24	40	0	BBL01	29	29
71	Clint McKay	4	24	35	1	BBL01	29	29
264	Shane Warne	4	24	29	0	BBL01	29	29
180	Luke Wright	2	12	14	1	BBL01	29	29
196	Michael Beer	3	18	20	1	BBL01	29	29
222	Nathan Rimmington	4	24	45	1	BBL01	29	29
214	Nathan Coulter-Nile	3	18	28	0	BBL01	29	29
32	Ben Edmondson	4	24	32	2	BBL01	29	29
42	Brad Hogg	4	24	17	2	BBL01	29	29
201	Mitchell Marsh	2	12	17	2	BBL01	29	29
309	Xavier Doherty	3	18	20	1	BBL01	30	30
197	Michael Hogan	4	24	31	0	BBL01	30	30
189	Matt Johnston	1	6	8	0	BBL01	30	30
139	Jason Krejza	4	24	37	1	BBL01	30	30
34	Ben Laughlin	4	24	25	2	BBL01	30	30
223	Naved-ul-Hasan	4	24	29	1	BBL01	30	30
47	Brett Lee	4	24	22	2	BBL01	30	30
95	Dominic Thornely	2	12	15	0	BBL01	30	30
219	Nathan McCullum	3	18	18	1	BBL01	30	30
271	Steve O'Keefe	1	6	5	0	BBL01	30	30
114	Ian Moran	4	24	25	1	BBL01	30	30
275	Stuart MacGill	4	24	36	1	BBL01	30	30
273	Steven Smith	2	12	22	2	BBL01	30	30
47	Brett Lee	4	24	21	2	BBL01	31	31
205	Mitchell Starc	4	24	40	2	BBL01	31	31
210	Moises Henriques	2	12	27	0	BBL01	31	31
271	Steve O'Keefe	4	24	22	0	BBL01	31	31
275	Stuart MacGill	4	24	20	1	BBL01	31	31
114	Ian Moran	2	12	22	0	BBL01	31	31
196	Michael Beer	3	18	29	0	BBL01	31	31
222	Nathan Rimmington	3	18	36	0	BBL01	31	31
214	Nathan Coulter-Nile	4	24	23	0	BBL01	31	31
32	Ben Edmondson	3.5	23	30	2	BBL01	31	31
42	Brad Hogg	4	24	29	1	BBL01	31	31
201	Mitchell Marsh	1	6	11	0	BBL01	31	31
87	Darren Pattinson	4	24	33	1	BBL02	1	32
222	Nathan Rimmington	4	24	37	0	BBL02	1	32
4	Aaron O'Brien	4	24	27	2	BBL02	1	32
1	Aaron Finch	2	12	14	1	BBL02	1	32
305	William Sheridan	1	6	17	0	BBL02	1	32
213	Muthiah Muralidaran	4	24	28	0	BBL02	1	32
80	Daniel Harris	1	6	10	0	BBL02	1	32
120	Jackson Bird	4	24	29	1	BBL02	1	32
167	Lasith Malinga	4	24	20	0	BBL02	1	32
71	Clint McKay	3	18	19	0	BBL02	1	32
129	James Faulkner	3.2	20	31	1	BBL02	1	32
89	David Hussey	1	6	12	0	BBL02	1	32
264	Shane Warne	2	12	41	0	BBL02	1	32
180	Luke Wright	1	6	13	0	BBL02	1	32
47	Brett Lee	4	24	35	0	BBL02	2	33
205	Mitchell Starc	4	24	27	2	BBL02	2	33
179	Luke Feldman	4	24	19	2	BBL02	2	33
271	Steve O'Keefe	2	12	18	0	BBL02	2	33
142	Jeevan Mendis	4	24	30	0	BBL02	2	33
210	Moises Henriques	2	12	12	1	BBL02	2	33
238	Rhett Lockyear	1	6	6	0	BBL02	2	33
67	Chris Tremain	4	24	27	2	BBL02	2	33
94	Dirk Nannes	4	24	16	0	BBL02	2	33
259	Sean Abbott	3.4	22	40	1	BBL02	2	33
178	Luke Doran	3	18	35	0	BBL02	2	33
105	Gurinder Sandhu	3	18	21	0	BBL02	2	33
96	Doug Bollinger	4	24	47	0	BBL02	3	34
197	Michael Hogan	4	24	22	2	BBL02	3	34
98	Evan Gulbis	4	24	29	3	BBL02	3	34
34	Ben Laughlin	4	24	49	1	BBL02	3	34
309	Xavier Doherty	2	12	15	0	BBL02	3	34
258	Scott Styris	2	12	10	0	BBL02	3	34
265	Shane Watson	3	18	17	0	BBL02	3	34
52	Cameron Gannon	4	24	38	0	BBL02	3	34
77	Dan Christian	2	12	23	0	BBL02	3	34
131	James Hopes	2	12	30	1	BBL02	3	34
216	Nathan Hauritz	3	18	17	0	BBL02	3	34
29	Ben Cutting	3	18	19	1	BBL02	3	34
280	Thisara Perera	2	12	20	0	BBL02	3	34
160	Kane Richardson	3	18	33	0	BBL02	4	35
217	Nathan Lyon	4	24	33	1	BBL02	4	35
248	Saeed Ajmal	4	24	22	1	BBL02	4	35
150	Johan Botha	4	24	23	1	BBL02	4	35
101	Gary Putland	4	24	39	2	BBL02	4	35
279	Theo Doropoulos	1	6	12	0	BBL02	4	35
196	Michael Beer	4	24	29	0	BBL02	4	35
32	Ben Edmondson	3.2	20	35	1	BBL02	4	35
214	Nathan Coulter-Nile	4	24	35	1	BBL02	4	35
146	Joe Mennie	4	24	29	1	BBL02	4	35
42	Brad Hogg	4	24	33	1	BBL02	4	35
129	James Faulkner	4	24	16	2	BBL02	5	36
167	Lasith Malinga	4	24	7	6	BBL02	5	36
71	Clint McKay	3	18	28	0	BBL02	5	36
264	Shane Warne	3	18	9	1	BBL02	5	36
180	Luke Wright	1.2	8	7	1	BBL02	5	36
214	Nathan Coulter-Nile	1	6	11	0	BBL02	5	36
146	Joe Mennie	1	6	18	0	BBL02	5	36
216	Nathan Hauritz	3	18	24	0	BBL02	6	37
16	Alister McDermott	4	24	48	3	BBL02	6	37
77	Dan Christian	4	24	42	0	BBL02	6	37
29	Ben Cutting	4	24	37	2	BBL02	6	37
131	James Hopes	1	6	5	0	BBL02	6	37
280	Thisara Perera	4	24	27	3	BBL02	6	37
160	Kane Richardson	4	24	22	1	BBL02	6	37
150	Johan Botha	4	24	36	1	BBL02	6	37
101	Gary Putland	4	24	39	0	BBL02	6	37
198	Michael Neser	2	12	21	0	BBL02	6	37
51	Cameron Boyce	2	12	27	1	BBL02	6	37
165	Kieron Pollard	4	24	38	2	BBL02	6	37
305	William Sheridan	2	12	14	0	BBL02	7	38
87	Darren Pattinson	3	18	15	0	BBL02	7	38
222	Nathan Rimmington	3	18	17	0	BBL02	7	38
186	Marlon Samuels	4	24	28	1	BBL02	7	38
213	Muthiah Muralidaran	4	24	16	2	BBL02	7	38
4	Aaron O'Brien	3	18	15	3	BBL02	7	38
1	Aaron Finch	1	6	7	0	BBL02	7	38
94	Dirk Nannes	4	24	20	1	BBL02	7	38
67	Chris Tremain	4	24	24	0	BBL02	7	38
27	Azhar Mahmood	4	24	18	2	BBL02	7	38
178	Luke Doran	2	12	12	0	BBL02	7	38
259	Sean Abbott	3.2	20	28	1	BBL02	7	38
59	Chris Gayle	1	6	9	0	BBL02	7	38
103	Glenn Maxwell	1	6	9	0	BBL02	8	39
71	Clint McKay	4	24	25	3	BBL02	8	39
167	Lasith Malinga	4	24	19	2	BBL02	8	39
129	James Faulkner	4	24	23	2	BBL02	8	39
264	Shane Warne	4	24	31	0	BBL02	8	39
56	Cameron White	2	12	12	1	BBL02	8	39
180	Luke Wright	1	6	14	0	BBL02	8	39
96	Doug Bollinger	4	24	22	2	BBL02	8	39
197	Michael Hogan	4	24	30	1	BBL02	8	39
309	Xavier Doherty	2	12	12	0	BBL02	8	39
34	Ben Laughlin	4	24	14	3	BBL02	8	39
258	Scott Styris	2	12	27	0	BBL02	8	39
98	Evan Gulbis	3.1	19	28	0	BBL02	8	39
15	Alfonso Thomas	4	24	27	2	BBL02	9	40
196	Michael Beer	4	24	19	2	BBL02	9	40
214	Nathan Coulter-Nile	4	24	9	1	BBL02	9	40
42	Brad Hogg	4	24	15	1	BBL02	9	40
113	Hilton Cartwright	4	24	41	2	BBL02	9	40
47	Brett Lee	4	24	27	0	BBL02	9	40
179	Luke Feldman	3.2	20	13	1	BBL02	9	40
276	Sunil Narine	4	24	16	0	BBL02	9	40
271	Steve O'Keefe	4	24	35	1	BBL02	9	40
142	Jeevan Mendis	4	24	19	1	BBL02	9	40
15	Alfonso Thomas	3	18	15	2	BBL02	10	41
196	Michael Beer	4	24	17	2	BBL02	10	41
214	Nathan Coulter-Nile	3	18	39	0	BBL02	10	41
42	Brad Hogg	2	12	18	0	BBL02	10	41
113	Hilton Cartwright	1.1	7	18	0	BBL02	10	41
163	Kemar Roach	1	6	5	0	BBL02	10	41
29	Ben Cutting	1	6	11	0	BBL02	10	41
131	James Hopes	1	6	6	1	BBL02	10	41
77	Dan Christian	1	6	21	0	BBL02	10	41
280	Thisara Perera	0.2	2	8	0	BBL02	10	41
4	Aaron O'Brien	4	24	19	1	BBL02	11	42
87	Darren Pattinson	2	12	16	0	BBL02	11	42
305	William Sheridan	2	12	6	0	BBL02	11	42
222	Nathan Rimmington	4	24	18	3	BBL02	11	42
186	Marlon Samuels	4	24	22	3	BBL02	11	42
213	Muthiah Muralidaran	4	24	16	2	BBL02	11	42
96	Doug Bollinger	2	12	20	0	BBL02	11	42
309	Xavier Doherty	4	24	17	2	BBL02	11	42
197	Michael Hogan	1	6	16	1	BBL02	11	42
34	Ben Laughlin	3	18	19	0	BBL02	11	42
139	Jason Krejza	2	12	20	0	BBL02	11	42
258	Scott Styris	1.2	8	11	0	BBL02	11	42
59	Chris Gayle	2	12	20	0	BBL02	12	43
94	Dirk Nannes	4	24	17	4	BBL02	12	43
67	Chris Tremain	4	24	43	1	BBL02	12	43
257	Scott Coyte	3	18	32	0	BBL02	12	43
27	Azhar Mahmood	2	12	18	0	BBL02	12	43
9	Adam Zampa	4	24	38	1	BBL02	12	43
259	Sean Abbott	1	6	6	0	BBL02	12	43
150	Johan Botha	4	24	30	0	BBL02	12	43
160	Kane Richardson	3.4	22	9	3	BBL02	12	43
266	Shaun Tait	3	18	22	3	BBL02	12	43
101	Gary Putland	2	12	21	0	BBL02	12	43
165	Kieron Pollard	3	18	19	1	BBL02	12	43
51	Cameron Boyce	3	18	24	2	BBL02	12	43
47	Brett Lee	4	24	25	2	BBL02	13	44
271	Steve O'Keefe	3	18	11	0	BBL02	13	44
179	Luke Feldman	2	12	23	0	BBL02	13	44
276	Sunil Narine	4	24	31	0	BBL02	13	44
142	Jeevan Mendis	2	12	24	0	BBL02	13	44
210	Moises Henriques	2	12	30	0	BBL02	13	44
114	Ian Moran	3	18	30	3	BBL02	13	44
129	James Faulkner	4	24	24	0	BBL02	13	44
71	Clint McKay	4	24	40	1	BBL02	13	44
167	Lasith Malinga	4	24	18	1	BBL02	13	44
89	David Hussey	1	6	14	0	BBL02	13	44
264	Shane Warne	4	24	32	2	BBL02	13	44
56	Cameron White	3	18	24	1	BBL02	13	44
305	William Sheridan	4	24	27	1	BBL02	14	45
186	Marlon Samuels	4	24	18	0	BBL02	14	45
87	Darren Pattinson	4	24	32	2	BBL02	14	45
4	Aaron O'Brien	2	12	14	1	BBL02	14	45
222	Nathan Rimmington	2	12	19	0	BBL02	14	45
213	Muthiah Muralidaran	4	24	22	2	BBL02	14	45
163	Kemar Roach	3.1	19	32	1	BBL02	14	45
77	Dan Christian	4	24	27	0	BBL02	14	45
29	Ben Cutting	4	24	12	2	BBL02	14	45
131	James Hopes	4	24	20	1	BBL02	14	45
280	Thisara Perera	4	24	38	0	BBL02	14	45
259	Sean Abbott	1	6	8	0	BBL02	15	46
94	Dirk Nannes	4	24	44	0	BBL02	15	46
257	Scott Coyte	3	18	17	0	BBL02	15	46
27	Azhar Mahmood	3	18	44	0	BBL02	15	46
9	Adam Zampa	4	24	26	3	BBL02	15	46
268	Simon Keen	1	6	10	0	BBL02	15	46
59	Chris Gayle	4	24	25	1	BBL02	15	46
258	Scott Styris	4	24	25	1	BBL02	15	46
96	Doug Bollinger	4	24	34	1	BBL02	15	46
98	Evan Gulbis	3	18	16	1	BBL02	15	46
34	Ben Laughlin	4	24	23	2	BBL02	15	46
309	Xavier Doherty	4	24	32	3	BBL02	15	46
240	Ricky Ponting	1	6	11	1	BBL02	15	46
160	Kane Richardson	4	24	33	0	BBL02	16	47
43	Brad Young	3	18	11	1	BBL02	16	47
266	Shaun Tait	3	18	13	2	BBL02	16	47
51	Cameron Boyce	3	18	17	0	BBL02	16	47
150	Johan Botha	3	18	22	0	BBL02	16	47
165	Kieron Pollard	1	6	15	0	BBL02	16	47
189	Matt Johnston	3	18	22	1	BBL02	16	47
47	Brett Lee	4	24	32	0	BBL02	16	47
271	Steve O'Keefe	2.5	17	24	1	BBL02	16	47
276	Sunil Narine	4	24	27	0	BBL02	16	47
179	Luke Feldman	1	6	14	0	BBL02	16	47
159	Josh Lalor	2	12	23	0	BBL02	16	47
273	Steven Smith	2	12	16	0	BBL02	16	47
96	Doug Bollinger	4	24	20	1	BBL02	17	48
139	Jason Krejza	4	24	26	0	BBL02	17	48
197	Michael Hogan	4	24	47	1	BBL02	17	48
34	Ben Laughlin	4	24	31	4	BBL02	17	48
309	Xavier Doherty	4	24	26	2	BBL02	17	48
159	Josh Lalor	3	18	28	0	BBL02	17	48
47	Brett Lee	4	24	21	1	BBL02	17	48
276	Sunil Narine	4	24	39	0	BBL02	17	48
271	Steve O'Keefe	2	12	18	0	BBL02	17	48
179	Luke Feldman	4	24	21	2	BBL02	17	48
210	Moises Henriques	2.5	17	28	0	BBL02	17	48
160	Kane Richardson	4	24	27	1	BBL02	18	49
150	Johan Botha	4	24	26	1	BBL02	18	49
266	Shaun Tait	4	24	36	2	BBL02	18	49
189	Matt Johnston	2	12	29	1	BBL02	18	49
43	Brad Young	3	18	27	1	BBL02	18	49
51	Cameron Boyce	1	6	8	0	BBL02	18	49
165	Kieron Pollard	2	12	19	1	BBL02	18	49
72	Clive Rose	3	18	32	0	BBL02	18	49
71	Clint McKay	4	24	27	0	BBL02	18	49
129	James Faulkner	4	24	32	2	BBL02	18	49
167	Lasith Malinga	4	24	29	1	BBL02	18	49
151	John Hastings	4	24	37	1	BBL02	18	49
89	David Hussey	1	6	9	0	BBL02	18	49
131	James Hopes	4	24	15	1	BBL02	19	50
163	Kemar Roach	4	24	26	0	BBL02	19	50
29	Ben Cutting	3	18	12	1	BBL02	19	50
216	Nathan Hauritz	3	18	26	0	BBL02	19	50
280	Thisara Perera	2	12	19	0	BBL02	19	50
77	Dan Christian	4	24	26	5	BBL02	19	50
259	Sean Abbott	1.4	10	16	0	BBL02	19	50
94	Dirk Nannes	4	24	31	2	BBL02	19	50
257	Scott Coyte	3	18	13	0	BBL02	19	50
67	Chris Tremain	4	24	27	2	BBL02	19	50
9	Adam Zampa	4	24	34	1	BBL02	19	50
305	William Sheridan	3	18	22	1	BBL02	20	51
222	Nathan Rimmington	2	12	21	0	BBL02	20	51
87	Darren Pattinson	2	12	19	0	BBL02	20	51
186	Marlon Samuels	4	24	35	0	BBL02	20	51
4	Aaron O'Brien	1	6	14	0	BBL02	20	51
213	Muthiah Muralidaran	4	24	29	0	BBL02	20	51
1	Aaron Finch	4	24	46	1	BBL02	20	51
196	Michael Beer	4	24	21	1	BBL02	20	51
136	Jason Behrendorff	4	24	44	3	BBL02	20	51
15	Alfonso Thomas	3.1	19	8	4	BBL02	20	51
42	Brad Hogg	4	24	26	0	BBL02	20	51
214	Nathan Coulter-Nile	4	24	36	2	BBL02	20	51
47	Brett Lee	4	24	25	0	BBL02	21	52
159	Josh Lalor	4	24	20	2	BBL02	21	52
179	Luke Feldman	4	24	23	2	BBL02	21	52
276	Sunil Narine	4	24	23	1	BBL02	21	52
210	Moises Henriques	4	24	36	1	BBL02	21	52
59	Chris Gayle	4	24	17	2	BBL02	21	52
94	Dirk Nannes	4	24	24	3	BBL02	21	52
67	Chris Tremain	4	24	35	1	BBL02	21	52
257	Scott Coyte	4	24	26	0	BBL02	21	52
259	Sean Abbott	2	12	25	0	BBL02	21	52
9	Adam Zampa	1	6	8	0	BBL02	21	52
309	Xavier Doherty	4	24	20	1	BBL02	22	53
96	Doug Bollinger	4	24	28	1	BBL02	22	53
98	Evan Gulbis	4	24	37	2	BBL02	22	53
139	Jason Krejza	3	18	31	0	BBL02	22	53
34	Ben Laughlin	4	24	19	3	BBL02	22	53
240	Ricky Ponting	1	6	12	0	BBL02	22	53
196	Michael Beer	4	24	25	0	BBL02	22	53
15	Alfonso Thomas	4	24	35	1	BBL02	22	53
136	Jason Behrendorff	3	18	34	0	BBL02	22	53
214	Nathan Coulter-Nile	3.3	21	41	0	BBL02	22	53
42	Brad Hogg	4	24	17	3	BBL02	22	53
101	Gary Putland	3	18	21	0	BBL02	23	54
43	Brad Young	4	24	37	2	BBL02	23	54
160	Kane Richardson	3	18	23	1	BBL02	23	54
198	Michael Neser	4	24	36	1	BBL02	23	54
150	Johan Botha	4	24	17	1	BBL02	23	54
165	Kieron Pollard	2	12	17	1	BBL02	23	54
4	Aaron O'Brien	3	18	19	0	BBL02	23	54
87	Darren Pattinson	3	18	27	0	BBL02	23	54
222	Nathan Rimmington	4	24	22	2	BBL02	23	54
213	Muthiah Muralidaran	4	24	18	3	BBL02	23	54
186	Marlon Samuels	3	18	16	3	BBL02	23	54
305	William Sheridan	1.3	9	2	1	BBL02	23	54
129	James Faulkner	4	24	33	0	BBL02	24	55
71	Clint McKay	4	24	39	1	BBL02	24	55
151	John Hastings	4	24	32	0	BBL02	24	55
167	Lasith Malinga	4	24	26	3	BBL02	24	55
264	Shane Warne	3	18	22	0	BBL02	24	55
89	David Hussey	1	6	11	0	BBL02	24	55
163	Kemar Roach	4	24	23	1	BBL02	24	55
16	Alister McDermott	4	24	21	2	BBL02	24	55
29	Ben Cutting	3	18	27	0	BBL02	24	55
131	James Hopes	4	24	28	3	BBL02	24	55
216	Nathan Hauritz	1	6	13	0	BBL02	24	55
77	Dan Christian	2	12	16	0	BBL02	24	55
280	Thisara Perera	2	12	18	3	BBL02	24	55
15	Alfonso Thomas	4	24	21	0	BBL02	25	56
136	Jason Behrendorff	4	24	16	2	BBL02	25	56
214	Nathan Coulter-Nile	4	24	22	1	BBL02	25	56
196	Michael Beer	4	24	23	2	BBL02	25	56
42	Brad Hogg	4	24	29	4	BBL02	25	56
94	Dirk Nannes	4	24	38	0	BBL02	25	56
105	Gurinder Sandhu	4	24	18	1	BBL02	25	56
257	Scott Coyte	1	6	11	0	BBL02	25	56
9	Adam Zampa	3.2	20	34	0	BBL02	25	56
59	Chris Gayle	1	6	8	0	BBL02	25	56
309	Xavier Doherty	4	24	25	1	BBL02	26	57
96	Doug Bollinger	4	24	30	0	BBL02	26	57
98	Evan Gulbis	4	24	35	1	BBL02	26	57
258	Scott Styris	4	24	42	1	BBL02	26	57
34	Ben Laughlin	4	24	25	0	BBL02	26	57
43	Brad Young	4	24	17	0	BBL02	26	57
266	Shaun Tait	4	24	23	1	BBL02	26	57
160	Kane Richardson	4	24	26	2	BBL02	26	57
150	Johan Botha	4	24	23	1	BBL02	26	57
51	Cameron Boyce	3	18	17	3	BBL02	26	57
198	Michael Neser	1	6	8	1	BBL02	26	57
4	Aaron O'Brien	4	24	22	1	BBL02	27	58
305	William Sheridan	4	24	36	3	BBL02	27	58
87	Darren Pattinson	3	18	12	2	BBL02	27	58
222	Nathan Rimmington	2	12	23	0	BBL02	27	58
186	Marlon Samuels	3	18	26	1	BBL02	27	58
213	Muthiah Muralidaran	4	24	27	1	BBL02	27	58
151	John Hastings	3.5	23	31	0	BBL02	27	58
167	Lasith Malinga	4	24	20	0	BBL02	27	58
129	James Faulkner	2	12	26	0	BBL02	27	58
71	Clint McKay	3	18	26	0	BBL02	27	58
264	Shane Warne	4	24	24	1	BBL02	27	58
103	Glenn Maxwell	1	6	7	0	BBL02	27	58
56	Cameron White	1	6	11	0	BBL02	27	58
247	Sachithra Senanayake	4	24	19	0	BBL02	28	59
271	Steve O'Keefe	4	24	21	3	BBL02	28	59
47	Brett Lee	4	24	29	1	BBL02	28	59
179	Luke Feldman	4	24	26	2	BBL02	28	59
157	Josh Hazlewood	4	24	32	3	BBL02	28	59
216	Nathan Hauritz	3	18	27	0	BBL02	28	59
163	Kemar Roach	4	24	23	0	BBL02	28	59
16	Alister McDermott	2	12	17	1	BBL02	28	59
77	Dan Christian	3	18	21	2	BBL02	28	59
131	James Hopes	4	24	28	0	BBL02	28	59
29	Ben Cutting	3	18	9	2	BBL02	28	59
178	Luke Doran	2	12	13	0	BBL02	29	60
105	Gurinder Sandhu	4	24	33	2	BBL02	29	60
94	Dirk Nannes	4	24	18	1	BBL02	29	60
259	Sean Abbott	4	24	31	1	BBL02	29	60
9	Adam Zampa	2	12	14	0	BBL02	29	60
268	Simon Keen	3	18	28	1	BBL02	29	60
59	Chris Gayle	1	6	5	2	BBL02	29	60
129	James Faulkner	3.4	22	24	3	BBL02	29	60
120	Jackson Bird	4	24	20	1	BBL02	29	60
151	John Hastings	3	18	33	1	BBL02	29	60
93	Dimitri Mascarenhas	4	24	27	2	BBL02	29	60
71	Clint McKay	4	24	21	1	BBL02	29	60
103	Glenn Maxwell	1	6	5	1	BBL02	29	60
47	Brett Lee	4	24	19	0	BBL02	30	61
247	Sachithra Senanayake	4	24	19	1	BBL02	30	61
157	Josh Hazlewood	4	24	44	1	BBL02	30	61
179	Luke Feldman	4	24	33	1	BBL02	30	61
271	Steve O'Keefe	3	18	50	0	BBL02	30	61
210	Moises Henriques	1	6	9	1	BBL02	30	61
305	William Sheridan	4	24	28	3	BBL02	30	61
222	Nathan Rimmington	4	24	27	3	BBL02	30	61
87	Darren Pattinson	4	24	34	3	BBL02	30	61
4	Aaron O'Brien	3	18	11	1	BBL02	30	61
99	Fawad Ahmed	4	24	34	0	BBL02	30	61
80	Daniel Harris	1	6	10	0	BBL02	30	61
43	Brad Young	4	24	28	1	BBL02	31	62
217	Nathan Lyon	1	6	17	0	BBL02	31	62
266	Shaun Tait	4	24	36	1	BBL02	31	62
160	Kane Richardson	4	24	42	2	BBL02	31	62
51	Cameron Boyce	3	18	28	0	BBL02	31	62
150	Johan Botha	4	24	37	0	BBL02	31	62
196	Michael Beer	4	24	14	2	BBL02	31	62
136	Jason Behrendorff	4	24	26	1	BBL02	31	62
15	Alfonso Thomas	3.3	21	14	3	BBL02	31	62
214	Nathan Coulter-Nile	3	18	13	3	BBL02	31	62
42	Brad Hogg	4	24	22	1	BBL02	31	62
216	Nathan Hauritz	2	12	15	0	BBL02	32	63
16	Alister McDermott	4	24	35	0	BBL02	32	63
163	Kemar Roach	4	24	36	0	BBL02	32	63
131	James Hopes	4	24	18	1	BBL02	32	63
77	Dan Christian	4	24	32	2	BBL02	32	63
62	Chris Lynn	2	12	11	0	BBL02	32	63
184	Mark Higgs	2	12	20	0	BBL02	32	63
197	Michael Hogan	3	18	20	0	BBL02	32	63
96	Doug Bollinger	4	24	41	1	BBL02	32	63
139	Jason Krejza	2	12	31	0	BBL02	32	63
34	Ben Laughlin	3	18	35	1	BBL02	32	63
155	Jonathan Wells	0.1	1	4	0	BBL02	32	63
4	Aaron O'Brien	4	24	31	0	BBL02	33	64
305	William Sheridan	4	24	41	0	BBL02	33	64
87	Darren Pattinson	3	18	27	1	BBL02	33	64
222	Nathan Rimmington	3	18	25	0	BBL02	33	64
213	Muthiah Muralidaran	4	24	35	1	BBL02	33	64
1	Aaron Finch	2	12	23	1	BBL02	33	64
163	Kemar Roach	4	24	31	0	BBL02	33	64
16	Alister McDermott	4	24	31	2	BBL02	33	64
29	Ben Cutting	4	24	24	3	BBL02	33	64
77	Dan Christian	2	12	28	0	BBL02	33	64
216	Nathan Hauritz	4	24	35	1	BBL02	33	64
62	Chris Lynn	2	12	15	2	BBL02	33	64
15	Alfonso Thomas	3	18	27	0	BBL02	34	65
136	Jason Behrendorff	4	24	47	1	BBL02	34	65
214	Nathan Coulter-Nile	4	24	24	1	BBL02	34	65
196	Michael Beer	4	24	39	0	BBL02	34	65
42	Brad Hogg	3	18	44	0	BBL02	34	65
129	James Faulkner	3	18	25	1	BBL02	34	65
120	Jackson Bird	2	12	22	0	BBL02	34	65
93	Dimitri Mascarenhas	3	18	27	0	BBL02	34	65
151	John Hastings	3	18	22	1	BBL02	34	65
14	Alex Keath	1	6	27	0	BBL02	34	65
180	Luke Wright	1	6	12	0	BBL02	34	65
196	Michael Beer	4	24	26	1	BBL02	35	66
15	Alfonso Thomas	4	24	32	0	BBL02	35	66
136	Jason Behrendorff	4	24	38	2	BBL02	35	66
214	Nathan Coulter-Nile	4	24	46	1	BBL02	35	66
42	Brad Hogg	4	24	19	1	BBL02	35	66
216	Nathan Hauritz	3	18	11	0	BBL02	35	66
163	Kemar Roach	4	24	18	3	BBL02	35	66
16	Alister McDermott	4	24	21	2	BBL02	35	66
29	Ben Cutting	4	24	31	2	BBL02	35	66
77	Dan Christian	2	12	24	1	BBL02	35	66
62	Chris Lynn	3	18	23	1	BBL02	35	66
222	Nathan Rimmington	4	24	34	2	BBL03	1	67
141	Jayde Herrick	3.3	21	37	0	BBL03	1	67
4	Aaron O'Brien	4	24	39	2	BBL03	1	67
305	William Sheridan	2.3	15	53	1	BBL03	1	67
213	Muthiah Muralidaran	4	24	23	1	BBL03	1	67
1	Aaron Finch	2	12	20	1	BBL03	1	67
72	Clive Rose	3	18	28	0	BBL03	1	67
120	Jackson Bird	4	24	31	4	BBL03	1	67
71	Clint McKay	3.3	21	31	2	BBL03	1	67
151	John Hastings	3	18	10	1	BBL03	1	67
180	Luke Wright	3	18	26	1	BBL03	1	67
103	Glenn Maxwell	1	6	6	0	BBL03	1	67
47	Brett Lee	4	24	35	1	BBL03	2	68
157	Josh Hazlewood	4	24	43	1	BBL03	2	68
271	Steve O'Keefe	3	18	20	0	BBL03	2	68
210	Moises Henriques	4	24	24	2	BBL03	2	68
236	Ravi Bopara	4	24	30	1	BBL03	2	68
183	Mark Cosgrove	1	6	10	1	BBL03	2	68
94	Dirk Nannes	3.2	20	33	0	BBL03	2	68
179	Luke Feldman	3	18	23	0	BBL03	2	68
57	Carl Sandri	2	12	20	1	BBL03	2	68
105	Gurinder Sandhu	4	24	25	1	BBL03	2	68
69	Chris Woakes	4	24	31	1	BBL03	2	68
40	Blake Dean	2	12	29	1	BBL03	2	68
146	Joe Mennie	1	6	13	0	BBL03	3	69
96	Doug Bollinger	2	12	21	0	BBL03	3	69
309	Xavier Doherty	1	6	17	0	BBL03	3	69
98	Evan Gulbis	1	6	24	0	BBL03	3	69
34	Ben Laughlin	1	6	8	0	BBL03	3	69
52	Cameron Gannon	2	12	14	0	BBL03	4	70
216	Nathan Hauritz	4	24	27	0	BBL03	4	70
16	Alister McDermott	4	24	38	3	BBL03	4	70
83	Daniel Vettori	4	24	21	1	BBL03	4	70
29	Ben Cutting	4	24	31	3	BBL03	4	70
131	James Hopes	2	12	18	0	BBL03	4	70
15	Alfonso Thomas	3	18	33	0	BBL03	4	70
136	Jason Behrendorff	4	24	18	1	BBL03	4	70
214	Nathan Coulter-Nile	3.4	22	37	3	BBL03	4	70
201	Mitchell Marsh	1	6	17	0	BBL03	4	70
196	Michael Beer	4	24	22	0	BBL03	4	70
42	Brad Hogg	4	24	21	3	BBL03	4	70
305	William Sheridan	4	24	24	1	BBL03	5	71
19	Andrew Fekete	3	18	27	2	BBL03	5	71
4	Aaron O'Brien	4	24	28	0	BBL03	5	71
222	Nathan Rimmington	4	24	14	2	BBL03	5	71
287	Tom Cooper	1	6	7	1	BBL03	5	71
213	Muthiah Muralidaran	4	24	13	1	BBL03	5	71
15	Alfonso Thomas	4	24	28	1	BBL03	5	71
136	Jason Behrendorff	4	24	24	1	BBL03	5	71
310	Yasir Arafat	4	24	15	3	BBL03	5	71
42	Brad Hogg	4	24	21	0	BBL03	5	71
201	Mitchell Marsh	4	24	15	2	BBL03	5	71
179	Luke Feldman	4	24	43	2	BBL03	6	72
94	Dirk Nannes	4	24	22	2	BBL03	6	72
105	Gurinder Sandhu	4	24	21	0	BBL03	6	72
69	Chris Woakes	4	24	31	1	BBL03	6	72
57	Carl Sandri	4	24	33	1	BBL03	6	72
150	Johan Botha	4	24	22	1	BBL03	6	72
160	Kane Richardson	4	24	21	0	BBL03	6	72
266	Shaun Tait	4	24	36	1	BBL03	6	72
198	Michael Neser	4	24	24	3	BBL03	6	72
9	Adam Zampa	3	18	30	0	BBL03	6	72
221	Nathan Reardon	1	6	12	0	BBL03	6	72
96	Doug Bollinger	3	18	27	1	BBL03	7	73
33	Ben Hilfenhaus	4	24	47	0	BBL03	7	73
309	Xavier Doherty	4	24	33	1	BBL03	7	73
267	Shoaib Malik	4	24	40	1	BBL03	7	73
34	Ben Laughlin	3	18	35	0	BBL03	7	73
155	Jonathan Wells	1	6	5	0	BBL03	7	73
98	Evan Gulbis	1	6	22	0	BBL03	7	73
216	Nathan Hauritz	2	12	25	0	BBL03	7	73
52	Cameron Gannon	4	24	36	2	BBL03	7	73
16	Alister McDermott	2	12	28	1	BBL03	7	73
77	Dan Christian	2	12	29	1	BBL03	7	73
29	Ben Cutting	3.2	20	39	1	BBL03	7	73
83	Daniel Vettori	4	24	32	2	BBL03	7	73
131	James Hopes	2	12	17	0	BBL03	7	73
47	Brett Lee	4	24	37	0	BBL03	8	74
157	Josh Hazlewood	4	24	20	3	BBL03	8	74
271	Steve O'Keefe	3	18	27	1	BBL03	8	74
159	Josh Lalor	4	24	45	0	BBL03	8	74
210	Moises Henriques	2	12	29	0	BBL03	8	74
236	Ravi Bopara	3	18	34	1	BBL03	8	74
120	Jackson Bird	4	24	29	1	BBL03	8	74
129	James Faulkner	4	24	20	1	BBL03	8	74
151	John Hastings	3	18	17	1	BBL03	8	74
167	Lasith Malinga	2	12	15	0	BBL03	8	74
103	Glenn Maxwell	4	24	26	3	BBL03	8	74
71	Clint McKay	2	12	8	1	BBL03	8	74
89	David Hussey	1	6	4	1	BBL03	8	74
16	Alister McDermott	3.3	21	34	0	BBL03	9	75
52	Cameron Gannon	4	24	43	0	BBL03	9	75
77	Dan Christian	4	24	43	2	BBL03	9	75
83	Daniel Vettori	4	24	20	1	BBL03	9	75
216	Nathan Hauritz	1	6	18	0	BBL03	9	75
29	Ben Cutting	3.3	21	51	0	BBL03	9	75
4	Aaron O'Brien	4	24	26	2	BBL03	9	75
133	James Pattinson	4	24	36	3	BBL03	9	75
19	Andrew Fekete	2	12	21	0	BBL03	9	75
222	Nathan Rimmington	3.2	20	24	2	BBL03	9	75
213	Muthiah Muralidaran	4	24	29	1	BBL03	9	75
287	Tom Cooper	1	6	3	0	BBL03	9	75
1	Aaron Finch	1	6	13	0	BBL03	9	75
150	Johan Botha	4	24	22	0	BBL03	10	76
35	Ben Oakley	4	24	50	0	BBL03	10	76
266	Shaun Tait	4	24	27	2	BBL03	10	76
198	Michael Neser	4	24	27	3	BBL03	10	76
9	Adam Zampa	4	24	28	2	BBL03	10	76
196	Michael Beer	4	24	31	1	BBL03	10	76
310	Yasir Arafat	4	24	42	1	BBL03	10	76
15	Alfonso Thomas	3	18	30	0	BBL03	10	76
214	Nathan Coulter-Nile	4	24	28	2	BBL03	10	76
42	Brad Hogg	4	24	26	0	BBL03	10	76
96	Doug Bollinger	4	24	32	2	BBL03	11	77
33	Ben Hilfenhaus	4	24	43	0	BBL03	11	77
309	Xavier Doherty	4	24	30	1	BBL03	11	77
267	Shoaib Malik	4	24	34	1	BBL03	11	77
34	Ben Laughlin	4	24	16	3	BBL03	11	77
133	James Pattinson	4	24	24	4	BBL03	11	77
192	Matthew Gale	3	18	22	1	BBL03	11	77
222	Nathan Rimmington	2.1	13	12	2	BBL03	11	77
4	Aaron O'Brien	4	24	23	0	BBL03	11	77
213	Muthiah Muralidaran	3	18	15	2	BBL03	11	77
1	Aaron Finch	1	6	10	0	BBL03	11	77
120	Jackson Bird	4	24	17	1	BBL03	12	78
151	John Hastings	4	24	31	3	BBL03	12	78
103	Glenn Maxwell	3	18	17	0	BBL03	12	78
167	Lasith Malinga	4	24	33	0	BBL03	12	78
71	Clint McKay	4	24	43	1	BBL03	12	78
180	Luke Wright	1	6	12	0	BBL03	12	78
94	Dirk Nannes	4	24	15	1	BBL03	12	78
179	Luke Feldman	4	24	34	1	BBL03	12	78
105	Gurinder Sandhu	4	24	31	1	BBL03	12	78
257	Scott Coyte	4	24	45	0	BBL03	12	78
281	Tillakaratne Dilshan	3.1	19	30	0	BBL03	12	78
77	Dan Christian	2	12	18	0	BBL03	13	79
185	Mark Steketee	2	12	15	1	BBL03	13	79
52	Cameron Gannon	4	24	24	4	BBL03	13	79
83	Daniel Vettori	4	24	25	1	BBL03	13	79
131	James Hopes	4	24	26	0	BBL03	13	79
29	Ben Cutting	4	24	30	2	BBL03	13	79
47	Brett Lee	4	24	22	2	BBL03	13	79
157	Josh Hazlewood	4	24	43	1	BBL03	13	79
159	Josh Lalor	4	24	18	1	BBL03	13	79
210	Moises Henriques	2	12	12	1	BBL03	13	79
271	Steve O'Keefe	4	24	24	0	BBL03	13	79
236	Ravi Bopara	2	12	11	0	BBL03	13	79
15	Alfonso Thomas	3	18	33	0	BBL03	14	80
136	Jason Behrendorff	4	24	25	1	BBL03	14	80
310	Yasir Arafat	4	24	26	1	BBL03	14	80
201	Mitchell Marsh	4	24	37	1	BBL03	14	80
26	Ashton Turner	1	6	9	0	BBL03	14	80
42	Brad Hogg	4	24	20	2	BBL03	14	80
281	Tillakaratne Dilshan	3	18	27	0	BBL03	14	80
105	Gurinder Sandhu	4	24	26	1	BBL03	14	80
94	Dirk Nannes	4	24	28	1	BBL03	14	80
67	Chris Tremain	3.2	20	34	1	BBL03	14	80
137	Jason Floros	1	6	9	0	BBL03	14	80
179	Luke Feldman	4	24	29	1	BBL03	14	80
167	Lasith Malinga	4	24	21	1	BBL03	15	81
120	Jackson Bird	4	24	24	3	BBL03	15	81
71	Clint McKay	4	24	50	0	BBL03	15	81
151	John Hastings	4	24	35	1	BBL03	15	81
129	James Faulkner	4	24	28	0	BBL03	15	81
133	James Pattinson	3.2	20	37	0	BBL03	15	81
192	Matthew Gale	4	24	41	0	BBL03	15	81
4	Aaron O'Brien	3	18	38	1	BBL03	15	81
222	Nathan Rimmington	2	12	19	0	BBL03	15	81
213	Muthiah Muralidaran	4	24	30	0	BBL03	15	81
47	Brett Lee	4	24	31	0	BBL03	16	82
271	Steve O'Keefe	2	12	18	1	BBL03	16	82
159	Josh Lalor	4	24	35	1	BBL03	16	82
157	Josh Hazlewood	4	24	16	3	BBL03	16	82
181	Marcus North	2	12	12	1	BBL03	16	82
236	Ravi Bopara	2	12	17	0	BBL03	16	82
210	Moises Henriques	2	12	18	0	BBL03	16	82
160	Kane Richardson	3.1	19	29	1	BBL03	16	82
266	Shaun Tait	4	24	34	1	BBL03	16	82
198	Michael Neser	4	24	19	0	BBL03	16	82
262	Shakib Al Hasan	4	24	21	2	BBL03	16	82
9	Adam Zampa	3	18	29	0	BBL03	16	82
221	Nathan Reardon	1	6	17	0	BBL03	16	82
267	Shoaib Malik	4	24	37	0	BBL03	17	83
96	Doug Bollinger	4	24	23	1	BBL03	17	83
309	Xavier Doherty	4	24	25	0	BBL03	17	83
33	Ben Hilfenhaus	4	24	27	1	BBL03	17	83
34	Ben Laughlin	4	24	40	1	BBL03	17	83
214	Nathan Coulter-Nile	4	24	15	3	BBL03	17	83
136	Jason Behrendorff	4	24	29	0	BBL03	17	83
310	Yasir Arafat	4	24	27	2	BBL03	17	83
42	Brad Hogg	4	24	24	0	BBL03	17	83
201	Mitchell Marsh	4	24	40	1	BBL03	17	83
137	Jason Floros	4	24	18	0	BBL03	18	84
94	Dirk Nannes	4	24	21	3	BBL03	18	84
13	Ajantha Mendis	4	24	41	0	BBL03	18	84
105	Gurinder Sandhu	4	24	28	1	BBL03	18	84
67	Chris Tremain	4	24	53	0	BBL03	18	84
83	Daniel Vettori	4	24	25	0	BBL03	18	84
77	Dan Christian	1	6	6	0	BBL03	18	84
185	Mark Steketee	3	18	20	2	BBL03	18	84
29	Ben Cutting	3	18	29	1	BBL03	18	84
131	James Hopes	4	24	26	2	BBL03	18	84
52	Cameron Gannon	2.2	14	10	4	BBL03	18	84
120	Jackson Bird	4	24	29	1	BBL03	19	85
167	Lasith Malinga	4	24	8	2	BBL03	19	85
129	James Faulkner	4	24	9	3	BBL03	19	85
180	Luke Wright	2	12	11	1	BBL03	19	85
151	John Hastings	4	24	18	0	BBL03	19	85
132	James Muirhead	2	12	11	1	BBL03	19	85
266	Shaun Tait	3	18	33	0	BBL03	19	85
101	Gary Putland	1	6	13	0	BBL03	19	85
160	Kane Richardson	1	6	13	0	BBL03	19	85
262	Shakib Al Hasan	1	6	10	0	BBL03	19	85
198	Michael Neser	1.3	9	21	2	BBL03	19	85
47	Brett Lee	4	24	28	4	BBL03	20	86
157	Josh Hazlewood	4	24	36	1	BBL03	20	86
217	Nathan Lyon	4	24	23	0	BBL03	20	86
181	Marcus North	4	24	21	0	BBL03	20	86
68	Chris Tremlett	1	6	9	0	BBL03	20	86
210	Moises Henriques	2	12	19	0	BBL03	20	86
271	Steve O'Keefe	1	6	12	0	BBL03	20	86
26	Ashton Turner	1	6	10	0	BBL03	20	86
136	Jason Behrendorff	4	24	21	3	BBL03	20	86
310	Yasir Arafat	4	24	24	4	BBL03	20	86
42	Brad Hogg	4	24	21	1	BBL03	20	86
15	Alfonso Thomas	4	24	38	0	BBL03	20	86
8	Adam Voges	2	12	15	1	BBL03	20	86
201	Mitchell Marsh	1	6	17	0	BBL03	20	86
137	Jason Floros	4	24	45	0	BBL03	21	87
94	Dirk Nannes	4	24	36	0	BBL03	21	87
13	Ajantha Mendis	4	24	19	1	BBL03	21	87
105	Gurinder Sandhu	4	24	34	3	BBL03	21	87
22	Andrew Tye	4	24	32	1	BBL03	21	87
267	Shoaib Malik	4	24	19	2	BBL03	21	87
96	Doug Bollinger	2	12	10	0	BBL03	21	87
33	Ben Hilfenhaus	4	24	26	1	BBL03	21	87
34	Ben Laughlin	3	18	8	3	BBL03	21	87
51	Cameron Boyce	3.4	22	25	3	BBL03	21	87
89	David Hussey	1	6	6	1	BBL03	22	88
120	Jackson Bird	4	24	25	2	BBL03	22	88
151	John Hastings	4	24	32	1	BBL03	22	88
132	James Muirhead	4	24	26	0	BBL03	22	88
180	Luke Wright	3	18	25	1	BBL03	22	88
167	Lasith Malinga	4	24	21	2	BBL03	22	88
16	Alister McDermott	3	18	32	0	BBL03	22	88
77	Dan Christian	1	6	5	0	BBL03	22	88
185	Mark Steketee	3.4	22	22	2	BBL03	22	88
52	Cameron Gannon	4	24	35	2	BBL03	22	88
29	Ben Cutting	3	18	27	0	BBL03	22	88
64	Chris Sabburg	1	6	5	0	BBL03	22	88
131	James Hopes	4	24	23	3	BBL03	22	88
105	Gurinder Sandhu	4	24	21	3	BBL03	23	89
94	Dirk Nannes	3.3	21	27	1	BBL03	23	89
22	Andrew Tye	3	18	20	1	BBL03	23	89
13	Ajantha Mendis	4	24	15	2	BBL03	23	89
67	Chris Tremain	4	24	21	1	BBL03	23	89
133	James Pattinson	3.3	21	30	1	BBL03	23	89
222	Nathan Rimmington	2	12	19	0	BBL03	23	89
213	Muthiah Muralidaran	2	12	8	0	BBL03	23	89
99	Fawad Ahmed	2	12	28	0	BBL03	23	89
4	Aaron O'Brien	2	12	17	0	BBL03	23	89
267	Shoaib Malik	2	12	19	1	BBL03	24	90
96	Doug Bollinger	4	24	42	1	BBL03	24	90
33	Ben Hilfenhaus	4	24	25	2	BBL03	24	90
34	Ben Laughlin	4	24	33	1	BBL03	24	90
51	Cameron Boyce	4	24	40	1	BBL03	24	90
98	Evan Gulbis	2	12	19	0	BBL03	24	90
47	Brett Lee	4	24	36	1	BBL03	24	90
271	Steve O'Keefe	4	24	33	1	BBL03	24	90
157	Josh Hazlewood	3	18	25	2	BBL03	24	90
217	Nathan Lyon	4	24	28	2	BBL03	24	90
210	Moises Henriques	4	24	35	0	BBL03	24	90
181	Marcus North	1	6	7	1	BBL03	24	90
150	Johan Botha	4	24	47	0	BBL03	25	91
160	Kane Richardson	4	24	29	1	BBL03	25	91
198	Michael Neser	3	18	44	0	BBL03	25	91
266	Shaun Tait	4	24	41	3	BBL03	25	91
152	Jon Holland	4	24	34	2	BBL03	25	91
292	Travis Head	1	6	8	0	BBL03	25	91
229	Pat Cummins	4	24	40	1	BBL03	25	91
136	Jason Behrendorff	4	24	41	1	BBL03	25	91
42	Brad Hogg	4	24	23	1	BBL03	25	91
310	Yasir Arafat	4	24	43	1	BBL03	25	91
201	Mitchell Marsh	2	12	30	0	BBL03	25	91
26	Ashton Turner	2	12	19	1	BBL03	25	91
266	Shaun Tait	4	24	26	2	BBL03	26	92
152	Jon Holland	4	24	23	0	BBL03	26	92
198	Michael Neser	4	24	41	2	BBL03	26	92
150	Johan Botha	4	24	11	2	BBL03	26	92
160	Kane Richardson	4	24	26	1	BBL03	26	92
246	Ryan Harris	3.2	20	14	2	BBL03	26	92
83	Daniel Vettori	4	24	10	2	BBL03	26	92
185	Mark Steketee	3	18	29	1	BBL03	26	92
131	James Hopes	4	24	24	2	BBL03	26	92
29	Ben Cutting	2	12	9	0	BBL03	26	92
52	Cameron Gannon	2	12	11	3	BBL03	26	92
192	Matthew Gale	4	24	27	0	BBL03	27	93
4	Aaron O'Brien	4	24	41	2	BBL03	27	93
97	Dwayne Bravo	4	24	23	1	BBL03	27	93
222	Nathan Rimmington	4	24	35	2	BBL03	27	93
213	Muthiah Muralidaran	4	24	23	1	BBL03	27	93
47	Brett Lee	4	24	34	0	BBL03	27	93
271	Steve O'Keefe	4	24	22	0	BBL03	27	93
157	Josh Hazlewood	4	24	22	1	BBL03	27	93
217	Nathan Lyon	4	24	39	0	BBL03	27	93
210	Moises Henriques	4	24	29	1	BBL03	27	93
89	David Hussey	4	24	19	1	BBL03	28	94
120	Jackson Bird	4	24	33	1	BBL03	28	94
151	John Hastings	4	24	15	2	BBL03	28	94
256	Scott Boland	4	24	37	2	BBL03	28	94
180	Luke Wright	1	6	7	0	BBL03	28	94
182	Marcus Stoinis	2	12	12	2	BBL03	28	94
132	James Muirhead	1	6	4	0	BBL03	28	94
33	Ben Hilfenhaus	4	24	35	1	BBL03	28	94
93	Dimitri Mascarenhas	4	24	27	1	BBL03	28	94
267	Shoaib Malik	3	18	20	1	BBL03	28	94
96	Doug Bollinger	4	24	20	0	BBL03	28	94
34	Ben Laughlin	4	24	28	2	BBL03	28	94
51	Cameron Boyce	0.1	1	4	0	BBL03	28	94
266	Shaun Tait	4	24	44	2	BBL03	29	95
150	Johan Botha	4	24	29	0	BBL03	29	95
152	Jon Holland	4	24	19	2	BBL03	29	95
160	Kane Richardson	4	24	32	2	BBL03	29	95
198	Michael Neser	3	18	23	0	BBL03	29	95
292	Travis Head	1	6	6	0	BBL03	29	95
4	Aaron O'Brien	4	24	39	0	BBL03	29	95
233	Peter Siddle	4	24	35	3	BBL03	29	95
192	Matthew Gale	1	6	13	0	BBL03	29	95
213	Muthiah Muralidaran	4	24	16	2	BBL03	29	95
97	Dwayne Bravo	4	24	23	2	BBL03	29	95
222	Nathan Rimmington	3	18	25	0	BBL03	29	95
246	Ryan Harris	4	24	42	2	BBL03	30	96
83	Daniel Vettori	4	24	42	0	BBL03	30	96
185	Mark Steketee	2	12	27	0	BBL03	30	96
52	Cameron Gannon	4	24	42	3	BBL03	30	96
131	James Hopes	4	24	37	1	BBL03	30	96
29	Ben Cutting	2	12	18	0	BBL03	30	96
96	Doug Bollinger	4	24	23	0	BBL03	30	96
93	Dimitri Mascarenhas	4	24	42	2	BBL03	30	96
98	Evan Gulbis	2	12	21	0	BBL03	30	96
51	Cameron Boyce	4	24	21	3	BBL03	30	96
34	Ben Laughlin	4	24	38	2	BBL03	30	96
267	Shoaib Malik	2	12	23	1	BBL03	30	96
47	Brett Lee	4	24	35	1	BBL03	31	97
271	Steve O'Keefe	2.3	15	12	0	BBL03	31	97
157	Josh Hazlewood	4	24	30	1	BBL03	31	97
217	Nathan Lyon	4	24	14	3	BBL03	31	97
181	Marcus North	2	12	13	0	BBL03	31	97
210	Moises Henriques	2.3	15	18	0	BBL03	31	97
259	Sean Abbott	1	6	4	0	BBL03	31	97
137	Jason Floros	2	12	9	0	BBL03	31	97
94	Dirk Nannes	3.2	20	33	0	BBL03	31	97
22	Andrew Tye	4	24	27	0	BBL03	31	97
105	Gurinder Sandhu	4	24	22	0	BBL03	31	97
179	Luke Feldman	3	18	18	0	BBL03	31	97
67	Chris Tremain	3	18	14	1	BBL03	31	97
196	Michael Beer	4	24	27	2	BBL03	32	98
136	Jason Behrendorff	3	18	17	0	BBL03	32	98
229	Pat Cummins	4	24	38	0	BBL03	32	98
42	Brad Hogg	3	18	36	0	BBL03	32	98
15	Alfonso Thomas	4	24	26	1	BBL03	32	98
8	Adam Voges	2	12	12	1	BBL03	32	98
84	Daniel Worrall	4	24	29	2	BBL03	32	98
256	Scott Boland	4	24	34	1	BBL03	32	98
72	Clive Rose	4	24	25	1	BBL03	32	98
151	John Hastings	4	24	20	3	BBL03	32	98
207	Mohammad Hafeez	3	18	22	0	BBL03	32	98
182	Marcus Stoinis	1	6	11	0	BBL03	32	98
33	Ben Hilfenhaus	4	24	26	0	BBL03	33	99
93	Dimitri Mascarenhas	4	24	32	1	BBL03	33	99
267	Shoaib Malik	2	12	5	1	BBL03	33	99
51	Cameron Boyce	3	18	11	3	BBL03	33	99
96	Doug Bollinger	4	24	32	1	BBL03	33	99
34	Ben Laughlin	3	18	33	2	BBL03	33	99
167	Lasith Malinga	4	24	33	0	BBL03	33	99
84	Daniel Worrall	4	24	30	0	BBL03	33	99
151	John Hastings	3.1	19	26	1	BBL03	33	99
132	James Muirhead	4	24	27	1	BBL03	33	99
180	Luke Wright	1	6	6	0	BBL03	33	99
182	Marcus Stoinis	2	12	19	0	BBL03	33	99
47	Brett Lee	4	24	27	1	BBL03	34	100
205	Mitchell Starc	4	24	37	2	BBL03	34	100
157	Josh Hazlewood	4	24	41	1	BBL03	34	100
293	Trent Copeland	2	12	16	0	BBL03	34	100
236	Ravi Bopara	3	18	19	0	BBL03	34	100
259	Sean Abbott	2	12	35	0	BBL03	34	100
181	Marcus North	1	6	12	0	BBL03	34	100
15	Alfonso Thomas	1	6	7	0	BBL03	34	100
136	Jason Behrendorff	1	6	5	2	BBL03	34	100
42	Brad Hogg	1	6	14	0	BBL03	34	100
229	Pat Cummins	1	6	6	2	BBL03	34	100
214	Nathan Coulter-Nile	1	6	11	0	BBL03	34	100
33	Ben Hilfenhaus	4	24	23	1	BBL03	35	101
93	Dimitri Mascarenhas	4	24	46	1	BBL03	35	101
96	Doug Bollinger	4	24	38	0	BBL03	35	101
51	Cameron Boyce	4	24	39	0	BBL03	35	101
98	Evan Gulbis	1	6	14	1	BBL03	35	101
309	Xavier Doherty	3	18	29	1	BBL03	35	101
214	Nathan Coulter-Nile	4	24	35	0	BBL03	35	101
136	Jason Behrendorff	4	24	24	2	BBL03	35	101
15	Alfonso Thomas	4	24	23	2	BBL03	35	101
42	Brad Hogg	4	24	17	2	BBL03	35	101
229	Pat Cummins	4	24	47	1	BBL03	35	101
160	Kane Richardson	3	18	20	2	BBL04	1	102
165	Kieron Pollard	2	12	23	0	BBL04	1	102
74	Craig Simmons	2	12	14	0	BBL04	1	102
34	Ben Laughlin	4	24	34	2	BBL04	1	102
266	Shaun Tait	3	18	24	0	BBL04	1	102
150	Johan Botha	2	12	11	1	BBL04	1	102
9	Adam Zampa	4	24	21	1	BBL04	1	102
196	Michael Beer	3	18	24	0	BBL04	1	102
120	Jackson Bird	2	12	25	0	BBL04	1	102
72	Clive Rose	2	12	36	0	BBL04	1	102
129	James Faulkner	2	12	21	0	BBL04	1	102
151	John Hastings	2.3	15	31	2	BBL04	1	102
103	Glenn Maxwell	1	6	9	0	BBL04	1	102
47	Brett Lee	4	24	21	2	BBL04	2	103
96	Doug Bollinger	4	24	45	1	BBL04	2	103
31	Ben Dwarshuis	4	24	38	2	BBL04	2	103
259	Sean Abbott	4	24	20	2	BBL04	2	103
178	Luke Doran	2	12	18	0	BBL04	2	103
210	Moises Henriques	2	12	11	0	BBL04	2	103
233	Peter Siddle	3	18	29	0	BBL04	2	103
19	Andrew Fekete	3	18	22	0	BBL04	2	103
18	Andre Russell	2.5	17	22	1	BBL04	2	103
222	Nathan Rimmington	3	18	22	1	BBL04	2	103
97	Dwayne Bravo	3	18	18	0	BBL04	2	103
99	Fawad Ahmed	4	24	38	0	BBL04	2	103
120	Jackson Bird	4	24	31	1	BBL04	3	104
84	Daniel Worrall	4	24	60	0	BBL04	3	104
151	John Hastings	4	24	24	3	BBL04	3	104
196	Michael Beer	2	12	13	0	BBL04	3	104
103	Glenn Maxwell	2	12	19	0	BBL04	3	104
129	James Faulkner	4	24	42	1	BBL04	3	104
309	Xavier Doherty	4	24	27	1	BBL04	3	104
146	Joe Mennie	4	24	20	3	BBL04	3	104
98	Evan Gulbis	2	12	18	0	BBL04	3	104
33	Ben Hilfenhaus	4	24	27	4	BBL04	3	104
51	Cameron Boyce	4	24	28	1	BBL04	3	104
86	Daren Sammy	2	12	16	0	BBL04	3	104
131	James Hopes	4	24	40	0	BBL04	4	105
77	Dan Christian	2	12	19	0	BBL04	4	105
244	Ryan Duffield	4	24	39	0	BBL04	4	105
20	Andrew Flintoff	2	12	25	0	BBL04	4	105
83	Daniel Vettori	4	24	37	0	BBL04	4	105
52	Cameron Gannon	4	24	47	1	BBL04	4	105
105	Gurinder Sandhu	3	18	19	3	BBL04	4	105
229	Pat Cummins	3.5	23	21	2	BBL04	4	105
122	Jacques Kallis	3	18	30	1	BBL04	4	105
94	Dirk Nannes	4	24	33	1	BBL04	4	105
216	Nathan Hauritz	2	12	25	0	BBL04	4	105
21	Andrew McDonald	2	12	20	3	BBL04	4	105
150	Johan Botha	4	24	25	1	BBL04	5	106
160	Kane Richardson	4	24	31	3	BBL04	5	106
165	Kieron Pollard	1	6	11	0	BBL04	5	106
294	Trent Lawford	3	18	15	0	BBL04	5	106
9	Adam Zampa	4	24	30	1	BBL04	5	106
34	Ben Laughlin	4	24	32	1	BBL04	5	106
26	Ashton Turner	3	18	20	1	BBL04	5	106
136	Jason Behrendorff	4	24	22	4	BBL04	5	106
22	Andrew Tye	4	24	23	0	BBL04	5	106
310	Yasir Arafat	3.4	22	26	1	BBL04	5	106
132	James Muirhead	4	24	38	1	BBL04	5	106
25	Ashton Agar	1	6	8	1	BBL04	5	106
47	Brett Lee	4	24	34	3	BBL04	6	107
96	Doug Bollinger	4	24	27	1	BBL04	6	107
259	Sean Abbott	4	24	29	0	BBL04	6	107
31	Ben Dwarshuis	2	12	26	0	BBL04	6	107
210	Moises Henriques	4	24	22	2	BBL04	6	107
178	Luke Doran	1	6	15	1	BBL04	6	107
33	Ben Hilfenhaus	4	24	40	0	BBL04	6	107
146	Joe Mennie	4	24	35	1	BBL04	6	107
309	Xavier Doherty	4	24	32	1	BBL04	6	107
51	Cameron Boyce	4	24	24	1	BBL04	6	107
86	Daren Sammy	2	12	20	0	BBL04	6	107
98	Evan Gulbis	0.1	1	4	0	BBL04	6	107
227	Nick Winter	2	12	15	0	BBL04	7	108
19	Andrew Fekete	4	24	41	1	BBL04	7	108
195	Matthew Short	3	18	26	1	BBL04	7	108
97	Dwayne Bravo	4	24	48	1	BBL04	7	108
1	Aaron Finch	1	6	6	0	BBL04	7	108
18	Andre Russell	3	18	26	0	BBL04	7	108
99	Fawad Ahmed	3	18	25	0	BBL04	7	108
136	Jason Behrendorff	4	24	16	2	BBL04	7	108
26	Ashton Turner	1	6	3	0	BBL04	7	108
188	Matt Dixon	4	24	30	1	BBL04	7	108
25	Ashton Agar	3	18	22	2	BBL04	7	108
22	Andrew Tye	4	24	36	2	BBL04	7	108
310	Yasir Arafat	4	24	46	1	BBL04	7	108
105	Gurinder Sandhu	4	24	28	2	BBL04	8	109
229	Pat Cummins	4	24	23	1	BBL04	8	109
122	Jacques Kallis	4	24	38	0	BBL04	8	109
94	Dirk Nannes	3	18	32	2	BBL04	8	109
21	Andrew McDonald	1	6	7	0	BBL04	8	109
216	Nathan Hauritz	4	24	35	2	BBL04	8	109
47	Brett Lee	4	24	28	1	BBL04	8	109
205	Mitchell Starc	4	24	36	1	BBL04	8	109
96	Doug Bollinger	4	24	45	0	BBL04	8	109
259	Sean Abbott	4	24	28	2	BBL04	8	109
178	Luke Doran	2	12	14	0	BBL04	8	109
210	Moises Henriques	2	12	9	0	BBL04	8	109
120	Jackson Bird	4	24	31	1	BBL04	9	110
129	James Faulkner	4	24	26	2	BBL04	9	110
151	John Hastings	4	24	30	2	BBL04	9	110
196	Michael Beer	4	24	30	0	BBL04	9	110
256	Scott Boland	4	24	45	2	BBL04	9	110
244	Ryan Duffield	4	24	28	3	BBL04	9	110
185	Mark Steketee	2	12	18	0	BBL04	9	110
20	Andrew Flintoff	4	24	41	2	BBL04	9	110
29	Ben Cutting	2	12	25	0	BBL04	9	110
131	James Hopes	2	12	6	0	BBL04	9	110
77	Dan Christian	2	12	12	1	BBL04	9	110
83	Daniel Vettori	4	24	28	1	BBL04	9	110
47	Brett Lee	4	24	20	0	BBL04	10	111
205	Mitchell Starc	4	24	21	2	BBL04	10	111
96	Doug Bollinger	2	12	21	0	BBL04	10	111
259	Sean Abbott	4	24	33	1	BBL04	10	111
210	Moises Henriques	3	18	17	0	BBL04	10	111
178	Luke Doran	3	18	22	2	BBL04	10	111
188	Matt Dixon	4	24	22	2	BBL04	10	111
136	Jason Behrendorff	4	24	17	1	BBL04	10	111
25	Ashton Agar	2	12	22	0	BBL04	10	111
310	Yasir Arafat	2.3	15	15	2	BBL04	10	111
22	Andrew Tye	2	12	12	2	BBL04	10	111
8	Adam Voges	2	12	6	0	BBL04	10	111
26	Ashton Turner	1	6	3	2	BBL04	10	111
133	James Pattinson	4	24	24	3	BBL04	11	112
233	Peter Siddle	4	24	23	0	BBL04	11	112
195	Matthew Short	2	12	8	0	BBL04	11	112
18	Andre Russell	4	24	20	2	BBL04	11	112
97	Dwayne Bravo	3	18	19	0	BBL04	11	112
222	Nathan Rimmington	3	18	20	0	BBL04	11	112
105	Gurinder Sandhu	4	24	31	0	BBL04	11	112
229	Pat Cummins	2.5	17	31	0	BBL04	11	112
94	Dirk Nannes	2	12	18	1	BBL04	11	112
122	Jacques Kallis	3	18	13	0	BBL04	11	112
21	Andrew McDonald	1	6	9	0	BBL04	11	112
216	Nathan Hauritz	1	6	14	1	BBL04	11	112
160	Kane Richardson	2	12	12	1	BBL04	12	113
74	Craig Simmons	4	24	21	0	BBL04	12	113
266	Shaun Tait	4	24	22	3	BBL04	12	113
34	Ben Laughlin	3	18	26	2	BBL04	12	113
9	Adam Zampa	4	24	19	1	BBL04	12	113
150	Johan Botha	3	18	33	1	BBL04	12	113
284	Timm van der Gugten	3	18	32	0	BBL04	12	113
146	Joe Mennie	2	12	18	0	BBL04	12	113
86	Daren Sammy	3	18	10	1	BBL04	12	113
33	Ben Hilfenhaus	1.3	9	32	0	BBL04	12	113
51	Cameron Boyce	4	24	42	1	BBL04	12	113
98	Evan Gulbis	1	6	4	0	BBL04	12	113
26	Ashton Turner	1	6	8	0	BBL04	13	114
136	Jason Behrendorff	4	24	40	1	BBL04	13	114
188	Matt Dixon	4	24	48	0	BBL04	13	114
22	Andrew Tye	4	24	26	1	BBL04	13	114
310	Yasir Arafat	4	24	30	0	BBL04	13	114
25	Ashton Agar	3	18	26	1	BBL04	13	114
122	Jacques Kallis	4	24	24	2	BBL04	13	114
159	Josh Lalor	4	24	23	1	BBL04	13	114
216	Nathan Hauritz	4	24	34	2	BBL04	13	114
229	Pat Cummins	4	24	39	0	BBL04	13	114
105	Gurinder Sandhu	4	24	37	0	BBL04	13	114
309	Xavier Doherty	4	24	32	0	BBL04	14	115
146	Joe Mennie	4	24	44	1	BBL04	14	115
127	Jake Reed	4	24	41	1	BBL04	14	115
86	Daren Sammy	4	24	51	1	BBL04	14	115
51	Cameron Boyce	4	24	40	3	BBL04	14	115
83	Daniel Vettori	4	24	46	0	BBL04	14	115
244	Ryan Duffield	3	18	36	1	BBL04	14	115
77	Dan Christian	1	6	14	0	BBL04	14	115
131	James Hopes	4	24	31	0	BBL04	14	115
20	Andrew Flintoff	2	12	28	1	BBL04	14	115
29	Ben Cutting	1	6	14	0	BBL04	14	115
137	Jason Floros	4	24	35	2	BBL04	14	115
133	James Pattinson	4	24	42	0	BBL04	15	116
227	Nick Winter	3	18	24	2	BBL04	15	116
222	Nathan Rimmington	2	12	16	0	BBL04	15	116
99	Fawad Ahmed	4	24	22	0	BBL04	15	116
18	Andre Russell	2	12	26	1	BBL04	15	116
1	Aaron Finch	2	12	14	0	BBL04	15	116
97	Dwayne Bravo	3	18	22	3	BBL04	15	116
196	Michael Beer	4	24	14	2	BBL04	15	116
120	Jackson Bird	3	18	12	2	BBL04	15	116
151	John Hastings	1	6	6	1	BBL04	15	116
129	James Faulkner	1.4	10	8	1	BBL04	15	116
103	Glenn Maxwell	1	6	2	1	BBL04	15	116
256	Scott Boland	2	12	10	2	BBL04	15	116
160	Kane Richardson	4	24	30	0	BBL04	16	117
74	Craig Simmons	4	24	26	2	BBL04	16	117
294	Trent Lawford	1	6	15	0	BBL04	16	117
165	Kieron Pollard	1	6	11	0	BBL04	16	117
34	Ben Laughlin	3	18	31	2	BBL04	16	117
9	Adam Zampa	3	18	13	1	BBL04	16	117
150	Johan Botha	4	24	25	1	BBL04	16	117
244	Ryan Duffield	4	24	32	0	BBL04	16	117
185	Mark Steketee	2	12	10	1	BBL04	16	117
52	Cameron Gannon	2.5	17	32	2	BBL04	16	117
29	Ben Cutting	2	12	12	0	BBL04	16	117
131	James Hopes	4	24	30	1	BBL04	16	117
83	Daniel Vettori	3	18	23	0	BBL04	16	117
77	Dan Christian	1	6	13	0	BBL04	16	117
103	Glenn Maxwell	3	18	24	0	BBL04	17	118
120	Jackson Bird	3	18	19	1	BBL04	17	118
129	James Faulkner	2	12	24	1	BBL04	17	118
151	John Hastings	4	24	37	2	BBL04	17	118
256	Scott Boland	4	24	19	2	BBL04	17	118
196	Michael Beer	4	24	24	0	BBL04	17	118
47	Brett Lee	4	24	31	1	BBL04	17	118
96	Doug Bollinger	4	24	32	1	BBL04	17	118
271	Steve O'Keefe	4	24	24	0	BBL04	17	118
259	Sean Abbott	3	18	24	0	BBL04	17	118
31	Ben Dwarshuis	4	24	31	2	BBL04	17	118
210	Moises Henriques	1	6	6	0	BBL04	17	118
74	Craig Simmons	2	12	19	0	BBL04	18	119
160	Kane Richardson	4	24	18	0	BBL04	18	119
34	Ben Laughlin	4	24	27	2	BBL04	18	119
9	Adam Zampa	4	24	26	2	BBL04	18	119
150	Johan Botha	2	12	13	0	BBL04	18	119
266	Shaun Tait	4	24	27	2	BBL04	18	119
310	Yasir Arafat	3.3	21	30	2	BBL04	18	119
136	Jason Behrendorff	4	24	24	1	BBL04	18	119
22	Andrew Tye	4	24	20	2	BBL04	18	119
25	Ashton Agar	4	24	24	2	BBL04	18	119
42	Brad Hogg	4	24	11	2	BBL04	18	119
127	Jake Reed	4	24	11	4	BBL04	21	122
33	Ben Hilfenhaus	3	18	9	1	BBL04	21	122
282	Tim Bresnan	3	18	21	1	BBL04	21	122
98	Evan Gulbis	4	24	22	1	BBL04	21	122
267	Shoaib Malik	3	18	14	0	BBL04	21	122
122	Jacques Kallis	4	24	18	2	BBL04	21	122
159	Josh Lalor	1.4	10	12	0	BBL04	21	122
229	Pat Cummins	4	24	26	1	BBL04	21	122
105	Gurinder Sandhu	3	18	17	2	BBL04	21	122
216	Nathan Hauritz	1	6	7	0	BBL04	21	122
310	Yasir Arafat	4	24	38	0	BBL04	20	121
136	Jason Behrendorff	4	24	28	2	BBL04	20	121
26	Ashton Turner	1	6	6	1	BBL04	20	121
22	Andrew Tye	4	24	23	1	BBL04	20	121
25	Ashton Agar	3	18	23	0	BBL04	20	121
42	Brad Hogg	4	24	14	2	BBL04	20	121
244	Ryan Duffield	3	18	30	1	BBL04	20	121
185	Mark Steketee	2.5	17	25	0	BBL04	20	121
29	Ben Cutting	3	18	19	1	BBL04	20	121
83	Daniel Vettori	4	24	27	0	BBL04	20	121
131	James Hopes	2	12	14	0	BBL04	20	121
20	Andrew Flintoff	1	6	18	0	BBL04	20	121
47	Brett Lee	4	24	38	0	BBL04	32	133
96	Doug Bollinger	4	24	35	0	BBL04	32	133
271	Steve O'Keefe	4	24	27	0	BBL04	32	133
259	Sean Abbott	4	24	35	1	BBL04	32	133
217	Nathan Lyon	4	24	19	3	BBL04	32	133
216	Nathan Hauritz	4	24	24	0	BBL04	32	133
159	Josh Lalor	4	24	29	4	BBL04	32	133
60	Chris Green	4	24	14	0	BBL04	32	133
67	Chris Tremain	4	24	43	1	BBL04	32	133
11	Ahillen Beadle	4	24	39	1	BBL04	32	133
196	Michael Beer	3	18	13	0	BBL04	22	123
120	Jackson Bird	3	18	27	1	BBL04	22	123
151	John Hastings	4	24	36	1	BBL04	22	123
103	Glenn Maxwell	3	18	25	1	BBL04	22	123
256	Scott Boland	4	24	31	0	BBL04	22	123
129	James Faulkner	3	18	19	3	BBL04	22	123
133	James Pattinson	4	24	32	1	BBL04	22	123
262	Shakib Al Hasan	4	24	23	1	BBL04	22	123
233	Peter Siddle	2	12	22	0	BBL04	22	123
36	Ben Stokes	2	12	22	2	BBL04	22	123
99	Fawad Ahmed	4	24	26	1	BBL04	22	123
222	Nathan Rimmington	3	18	20	0	BBL04	22	123
1	Aaron Finch	1	6	5	0	BBL04	22	123
309	Xavier Doherty	3	18	23	1	BBL04	23	124
127	Jake Reed	3	18	27	2	BBL04	23	124
33	Ben Hilfenhaus	4	24	27	0	BBL04	23	124
282	Tim Bresnan	4	24	18	3	BBL04	23	124
267	Shoaib Malik	3	18	16	0	BBL04	23	124
51	Cameron Boyce	3	18	25	1	BBL04	23	124
310	Yasir Arafat	4	24	21	2	BBL04	23	124
136	Jason Behrendorff	4	24	21	2	BBL04	23	124
22	Andrew Tye	4	24	26	1	BBL04	23	124
25	Ashton Agar	4	24	27	1	BBL04	23	124
42	Brad Hogg	4	24	26	1	BBL04	23	124
47	Brett Lee	4	24	29	2	BBL04	24	125
96	Doug Bollinger	4	24	18	1	BBL04	24	125
259	Sean Abbott	4	24	27	0	BBL04	24	125
210	Moises Henriques	4	24	35	2	BBL04	24	125
271	Steve O'Keefe	3	18	24	0	BBL04	24	125
268	Simon Keen	1	6	10	0	BBL04	24	125
244	Ryan Duffield	3	18	32	0	BBL04	24	125
52	Cameron Gannon	3.4	22	37	1	BBL04	24	125
29	Ben Cutting	3	18	20	0	BBL04	24	125
77	Dan Christian	4	24	25	1	BBL04	24	125
131	James Hopes	3	18	23	2	BBL04	24	125
20	Andrew Flintoff	1	6	10	0	BBL04	24	125
122	Jacques Kallis	2	12	15	0	BBL04	25	126
159	Josh Lalor	2	12	32	1	BBL04	25	126
105	Gurinder Sandhu	2	12	7	1	BBL04	25	126
216	Nathan Hauritz	1	6	12	0	BBL04	25	126
67	Chris Tremain	2	12	32	2	BBL04	25	126
114	Ian Moran	1	6	19	1	BBL04	25	126
160	Kane Richardson	1	6	14	0	BBL04	25	126
133	James Pattinson	3	18	23	2	BBL04	26	127
233	Peter Siddle	4	24	21	0	BBL04	26	127
262	Shakib Al Hasan	4	24	13	4	BBL04	26	127
99	Fawad Ahmed	4	24	7	1	BBL04	26	127
222	Nathan Rimmington	1.3	9	7	1	BBL04	26	127
36	Ben Stokes	1	6	7	1	BBL04	26	127
131	James Hopes	4	24	8	1	BBL04	26	127
16	Alister McDermott	1	6	12	0	BBL04	26	127
77	Dan Christian	4	24	13	2	BBL04	26	127
270	Stephen Parry	2	12	17	1	BBL04	26	127
137	Jason Floros	2	12	18	0	BBL04	26	127
29	Ben Cutting	1	6	12	0	BBL04	26	127
47	Brett Lee	4	24	37	0	BBL04	27	128
96	Doug Bollinger	2	12	23	1	BBL04	27	128
217	Nathan Lyon	3	18	28	1	BBL04	27	128
259	Sean Abbott	3	18	38	1	BBL04	27	128
210	Moises Henriques	4	24	32	1	BBL04	27	128
271	Steve O'Keefe	4	24	21	1	BBL04	27	128
150	Johan Botha	4	24	27	2	BBL04	27	128
160	Kane Richardson	4	24	54	2	BBL04	27	128
34	Ben Laughlin	3.4	22	22	1	BBL04	27	128
9	Adam Zampa	4	24	23	1	BBL04	27	128
266	Shaun Tait	4	24	29	2	BBL04	27	128
127	Jake Reed	4	24	32	1	BBL04	19	120
33	Ben Hilfenhaus	4	24	32	3	BBL04	19	120
282	Tim Bresnan	4	24	32	0	BBL04	19	120
309	Xavier Doherty	4	24	30	1	BBL04	19	120
51	Cameron Boyce	4	24	34	2	BBL04	19	120
262	Shakib Al Hasan	4	24	33	2	BBL04	19	120
227	Nick Winter	3.2	20	19	3	BBL04	19	120
233	Peter Siddle	3	18	15	2	BBL04	19	120
222	Nathan Rimmington	3	18	32	1	BBL04	19	120
99	Fawad Ahmed	4	24	13	2	BBL04	19	120
36	Ben Stokes	1	6	9	0	BBL04	19	120
1	Aaron Finch	1	6	5	0	BBL04	19	120
196	Michael Beer	4	24	14	2	BBL04	29	130
120	Jackson Bird	4	24	15	2	BBL04	29	130
151	John Hastings	4	24	23	2	BBL04	29	130
256	Scott Boland	4	24	29	0	BBL04	29	130
71	Clint McKay	3	18	14	2	BBL04	29	130
164	Kevin Pietersen	1	6	7	0	BBL04	29	130
122	Jacques Kallis	3	18	23	0	BBL04	29	130
159	Josh Lalor	2	12	18	1	BBL04	29	130
94	Dirk Nannes	1	6	10	0	BBL04	29	130
67	Chris Tremain	3	18	18	0	BBL04	29	130
11	Ahillen Beadle	4	24	22	0	BBL04	29	130
216	Nathan Hauritz	1.3	9	16	1	BBL04	29	130
133	James Pattinson	4	24	12	1	BBL04	30	131
233	Peter Siddle	4	24	31	0	BBL04	30	131
222	Nathan Rimmington	3	18	40	2	BBL04	30	131
99	Fawad Ahmed	4	24	31	1	BBL04	30	131
262	Shakib Al Hasan	4	24	28	0	BBL04	30	131
36	Ben Stokes	1	6	23	0	BBL04	30	131
101	Gary Putland	4	24	16	1	BBL04	30	131
160	Kane Richardson	3	18	33	1	BBL04	30	131
34	Ben Laughlin	3	18	24	2	BBL04	30	131
150	Johan Botha	4	24	24	1	BBL04	30	131
9	Adam Zampa	4	24	31	2	BBL04	30	131
292	Travis Head	2	12	15	0	BBL04	30	131
196	Michael Beer	4	24	38	1	BBL04	31	132
120	Jackson Bird	4	24	38	0	BBL04	31	132
151	John Hastings	4	24	32	0	BBL04	31	132
256	Scott Boland	4	24	31	0	BBL04	31	132
71	Clint McKay	4	24	39	0	BBL04	31	132
136	Jason Behrendorff	4	24	35	0	BBL04	31	132
310	Yasir Arafat	4	24	27	4	BBL04	31	132
22	Andrew Tye	3.3	21	42	1	BBL04	31	132
42	Brad Hogg	4	24	30	1	BBL04	31	132
25	Ashton Agar	4	24	42	1	BBL04	31	132
127	Jake Reed	1	6	3	0	BBL04	28	129
33	Ben Hilfenhaus	4	24	44	1	BBL04	28	129
282	Tim Bresnan	3	18	48	0	BBL04	28	129
98	Evan Gulbis	4	24	38	1	BBL04	28	129
267	Shoaib Malik	4	24	37	3	BBL04	28	129
51	Cameron Boyce	4	24	28	1	BBL04	28	129
131	James Hopes	4	24	32	1	BBL04	28	129
185	Mark Steketee	4	24	28	2	BBL04	28	129
77	Dan Christian	4	24	48	2	BBL04	28	129
270	Stephen Parry	2	12	16	1	BBL04	28	129
29	Ben Cutting	4	24	33	1	BBL04	28	129
20	Andrew Flintoff	2	12	14	0	BBL04	28	129
150	Johan Botha	4	24	25	0	BBL04	33	134
160	Kane Richardson	4	24	37	1	BBL04	33	134
34	Ben Laughlin	4	24	51	1	BBL04	33	134
266	Shaun Tait	4	24	30	1	BBL04	33	134
9	Adam Zampa	4	24	38	0	BBL04	33	134
47	Brett Lee	3	18	16	1	BBL04	33	134
259	Sean Abbott	2	12	14	2	BBL04	33	134
217	Nathan Lyon	4	24	26	2	BBL04	33	134
96	Doug Bollinger	3	18	21	3	BBL04	33	134
271	Steve O'Keefe	2.3	15	17	2	BBL04	33	134
120	Jackson Bird	4	24	19	0	BBL04	34	135
151	John Hastings	4	24	27	3	BBL04	34	135
71	Clint McKay	4	24	33	1	BBL04	34	135
164	Kevin Pietersen	1	6	13	0	BBL04	34	135
256	Scott Boland	3	18	25	1	BBL04	34	135
196	Michael Beer	4	24	25	2	BBL04	34	135
136	Jason Behrendorff	4	24	29	1	BBL04	34	135
214	Nathan Coulter-Nile	4	24	31	2	BBL04	34	135
22	Andrew Tye	4	24	18	4	BBL04	34	135
310	Yasir Arafat	3.5	23	22	2	BBL04	34	135
42	Brad Hogg	4	24	22	0	BBL04	34	135
136	Jason Behrendorff	4	24	19	1	BBL04	35	136
214	Nathan Coulter-Nile	4	24	32	1	BBL04	35	136
22	Andrew Tye	4	24	31	0	BBL04	35	136
310	Yasir Arafat	4	24	37	1	BBL04	35	136
42	Brad Hogg	4	24	25	1	BBL04	35	136
47	Brett Lee	4	24	25	3	BBL04	35	136
259	Sean Abbott	3	18	26	0	BBL04	35	136
217	Nathan Lyon	4	24	34	2	BBL04	35	136
96	Doug Bollinger	3	18	27	1	BBL04	35	136
271	Steve O'Keefe	2	12	13	0	BBL04	35	136
210	Moises Henriques	4	24	21	0	BBL04	35	136
120	Jackson Bird	3	18	29	0	BBL05	1	137
96	Doug Bollinger	4	24	33	1	BBL05	1	137
150	Johan Botha	4	24	27	0	BBL05	1	137
259	Sean Abbott	3	18	28	1	BBL05	1	137
217	Nathan Lyon	4	24	28	1	BBL05	1	137
294	Trent Lawford	2	12	12	1	BBL05	1	137
60	Chris Green	2	12	14	1	BBL05	1	137
105	Gurinder Sandhu	3	18	30	0	BBL05	1	137
71	Clint McKay	2.5	17	11	2	BBL05	1	137
18	Andre Russell	4	24	13	3	BBL05	1	137
122	Jacques Kallis	3	18	16	1	BBL05	1	137
99	Fawad Ahmed	3	18	22	0	BBL05	1	137
265	Shane Watson	2	12	13	3	BBL05	1	137
196	Michael Beer	4	24	32	1	BBL05	2	138
129	James Faulkner	4	24	21	1	BBL05	2	138
256	Scott Boland	4	24	55	2	BBL05	2	138
9	Adam Zampa	4	24	36	0	BBL05	2	138
151	John Hastings	4	24	40	1	BBL05	2	138
152	Jon Holland	4	24	36	0	BBL05	2	138
160	Kane Richardson	4	24	22	3	BBL05	2	138
198	Michael Neser	3	18	39	0	BBL05	2	138
34	Ben Laughlin	4	24	38	2	BBL05	2	138
10	Adil Rashid	4	24	27	2	BBL05	2	138
74	Craig Simmons	1	6	3	0	BBL05	2	138
67	Chris Tremain	4	24	32	1	BBL05	3	139
222	Nathan Rimmington	4	24	33	1	BBL05	3	139
106	Guy Walker	3	18	47	0	BBL05	3	139
97	Dwayne Bravo	4	24	30	1	BBL05	3	139
309	Xavier Doherty	4	24	29	2	BBL05	3	139
59	Chris Gayle	1	6	6	0	BBL05	3	139
159	Josh Lalor	2	12	18	0	BBL05	3	139
185	Mark Steketee	4	24	40	1	BBL05	3	139
19	Andrew Fekete	4	24	44	2	BBL05	3	139
29	Ben Cutting	3	18	31	0	BBL05	3	139
253	Samuel Badree	4	24	20	0	BBL05	3	139
131	James Hopes	2.3	15	27	0	BBL05	3	139
266	Shaun Tait	4	24	33	2	BBL05	4	140
251	Sam Rainbird	2	12	17	0	BBL05	4	140
30	Ben Dunk	1	6	10	0	BBL05	4	140
86	Daren Sammy	2	12	32	0	BBL05	4	140
146	Joe Mennie	3	18	38	1	BBL05	4	140
51	Cameron Boyce	4	24	25	2	BBL05	4	140
77	Dan Christian	4	24	24	0	BBL05	4	140
217	Nathan Lyon	3.5	23	23	5	BBL05	4	140
150	Johan Botha	2	12	12	0	BBL05	4	140
96	Doug Bollinger	2	12	3	1	BBL05	4	140
120	Jackson Bird	3	18	26	0	BBL05	4	140
271	Steve O'Keefe	4	24	17	2	BBL05	4	140
259	Sean Abbott	1	6	5	1	BBL05	4	140
33	Ben Hilfenhaus	2	12	22	0	BBL05	5	141
129	James Faulkner	4	24	49	0	BBL05	5	141
256	Scott Boland	3	18	18	1	BBL05	5	141
151	John Hastings	4	24	32	2	BBL05	5	141
103	Glenn Maxwell	4	24	28	2	BBL05	5	141
9	Adam Zampa	3	18	27	1	BBL05	5	141
18	Andre Russell	4	24	28	2	BBL05	5	141
105	Gurinder Sandhu	3	18	37	0	BBL05	5	141
71	Clint McKay	3	18	27	1	BBL05	5	141
122	Jacques Kallis	4	24	34	1	BBL05	5	141
265	Shane Watson	3	18	29	1	BBL05	5	141
99	Fawad Ahmed	3	18	20	0	BBL05	5	141
198	Michael Neser	4	24	26	1	BBL05	6	142
152	Jon Holland	3	18	29	0	BBL05	6	142
160	Kane Richardson	4	24	43	0	BBL05	6	142
34	Ben Laughlin	3	18	20	2	BBL05	6	142
292	Travis Head	2	12	8	1	BBL05	6	142
10	Adil Rashid	4	24	21	2	BBL05	6	142
148	Joel Paris	4	24	39	2	BBL05	6	142
214	Nathan Coulter-Nile	3	18	18	1	BBL05	6	142
91	David Willey	4	24	24	2	BBL05	6	142
201	Mitchell Marsh	2	12	16	0	BBL05	6	142
42	Brad Hogg	4	24	24	0	BBL05	6	142
22	Andrew Tye	2.1	13	25	1	BBL05	6	142
159	Josh Lalor	4	24	32	0	BBL05	7	143
137	Jason Floros	2	12	12	0	BBL05	7	143
253	Samuel Badree	4	24	37	0	BBL05	7	143
19	Andrew Fekete	3	18	32	1	BBL05	7	143
131	James Hopes	3	18	37	0	BBL05	7	143
29	Ben Cutting	4	24	32	1	BBL05	7	143
266	Shaun Tait	4	24	25	1	BBL05	7	143
251	Sam Rainbird	4	24	37	3	BBL05	7	143
72	Clive Rose	4	24	33	1	BBL05	7	143
77	Dan Christian	4	24	22	2	BBL05	7	143
51	Cameron Boyce	3	18	31	1	BBL05	7	143
86	Daren Sammy	1	6	10	0	BBL05	7	143
96	Doug Bollinger	4	24	40	1	BBL05	8	144
120	Jackson Bird	4	24	30	0	BBL05	8	144
294	Trent Lawford	3	18	27	0	BBL05	8	144
210	Moises Henriques	4	24	27	1	BBL05	8	144
259	Sean Abbott	3	18	33	1	BBL05	8	144
150	Johan Botha	2	12	13	1	BBL05	8	144
67	Chris Tremain	4	24	48	2	BBL05	8	144
222	Nathan Rimmington	4	24	26	4	BBL05	8	144
59	Chris Gayle	1	6	14	0	BBL05	8	144
97	Dwayne Bravo	3.5	23	22	0	BBL05	8	144
309	Xavier Doherty	4	24	42	0	BBL05	8	144
54	Cameron Stevenson	2	12	20	0	BBL05	8	144
136	Jason Behrendorff	4	24	32	2	BBL05	9	145
148	Joel Paris	4	24	25	0	BBL05	9	145
91	David Willey	4	24	15	1	BBL05	9	145
42	Brad Hogg	4	24	15	1	BBL05	9	145
22	Andrew Tye	4	24	23	3	BBL05	9	145
159	Josh Lalor	3	18	19	0	BBL05	9	145
185	Mark Steketee	2	12	21	0	BBL05	9	145
253	Samuel Badree	4	24	26	0	BBL05	9	145
19	Andrew Fekete	2	12	16	1	BBL05	9	145
29	Ben Cutting	2	12	12	0	BBL05	9	145
137	Jason Floros	2.1	13	20	0	BBL05	9	145
196	Michael Beer	4	24	16	1	BBL05	10	146
129	James Faulkner	1	6	13	0	BBL05	10	146
103	Glenn Maxwell	4	24	35	1	BBL05	10	146
256	Scott Boland	4	24	26	1	BBL05	10	146
9	Adam Zampa	4	24	23	1	BBL05	10	146
33	Ben Hilfenhaus	3	18	25	2	BBL05	10	146
271	Steve O'Keefe	4	24	24	1	BBL05	10	146
120	Jackson Bird	3	18	13	1	BBL05	10	146
96	Doug Bollinger	3.4	22	31	2	BBL05	10	146
294	Trent Lawford	2	12	21	0	BBL05	10	146
150	Johan Botha	2	12	18	0	BBL05	10	146
259	Sean Abbott	4	24	32	1	BBL05	10	146
18	Andre Russell	4	24	28	2	BBL05	11	147
105	Gurinder Sandhu	3	18	23	1	BBL05	11	147
71	Clint McKay	3	18	18	2	BBL05	11	147
122	Jacques Kallis	3	18	15	1	BBL05	11	147
99	Fawad Ahmed	4	24	14	1	BBL05	11	147
265	Shane Watson	2	12	13	0	BBL05	11	147
60	Chris Green	1	6	6	0	BBL05	11	147
198	Michael Neser	3	18	15	0	BBL05	11	147
160	Kane Richardson	2	12	11	0	BBL05	11	147
39	Billy Stanlake	3	18	18	0	BBL05	11	147
292	Travis Head	1	6	4	0	BBL05	11	147
34	Ben Laughlin	2.3	15	22	2	BBL05	11	147
10	Adil Rashid	4	24	39	0	BBL05	11	147
74	Craig Simmons	1	6	5	1	BBL05	11	147
159	Josh Lalor	3	18	22	0	BBL05	12	148
179	Luke Feldman	4	24	53	1	BBL05	12	148
185	Mark Steketee	4	24	50	1	BBL05	12	148
253	Samuel Badree	4	24	27	2	BBL05	12	148
29	Ben Cutting	4	24	29	0	BBL05	12	148
137	Jason Floros	1	6	5	0	BBL05	12	148
266	Shaun Tait	4	24	54	1	BBL05	12	148
127	Jake Reed	4	24	31	3	BBL05	12	148
72	Clive Rose	3	18	22	0	BBL05	12	148
77	Dan Christian	3	18	37	0	BBL05	12	148
86	Daren Sammy	2	12	8	1	BBL05	12	148
51	Cameron Boyce	4	24	22	2	BBL05	12	148
136	Jason Behrendorff	4	24	14	2	BBL05	13	149
148	Joel Paris	4	24	49	0	BBL05	13	149
91	David Willey	4	24	34	1	BBL05	13	149
42	Brad Hogg	4	24	44	0	BBL05	13	149
22	Andrew Tye	4	24	25	1	BBL05	13	149
67	Chris Tremain	4	24	38	0	BBL05	13	149
222	Nathan Rimmington	4	24	33	0	BBL05	13	149
97	Dwayne Bravo	4	24	35	0	BBL05	13	149
52	Cameron Gannon	4	24	29	0	BBL05	13	149
216	Nathan Hauritz	2	12	29	0	BBL05	13	149
1	Aaron Finch	0.4	4	5	0	BBL05	13	149
292	Travis Head	2	12	25	0	BBL05	14	150
160	Kane Richardson	4	24	44	0	BBL05	14	150
107	Hamish Kingston	2	12	23	1	BBL05	14	150
34	Ben Laughlin	4	24	29	0	BBL05	14	150
10	Adil Rashid	4	24	34	3	BBL05	14	150
152	Jon Holland	4	24	21	1	BBL05	14	150
120	Jackson Bird	4	24	33	1	BBL05	14	150
31	Ben Dwarshuis	4	24	25	3	BBL05	14	150
96	Doug Bollinger	4	24	31	0	BBL05	14	150
150	Johan Botha	4	24	36	0	BBL05	14	150
259	Sean Abbott	3.3	21	57	1	BBL05	14	150
60	Chris Green	1	6	12	0	BBL05	15	151
105	Gurinder Sandhu	3	18	17	0	BBL05	15	151
18	Andre Russell	4	24	40	0	BBL05	15	151
71	Clint McKay	3	18	28	4	BBL05	15	151
265	Shane Watson	3	18	15	0	BBL05	15	151
122	Jacques Kallis	3	18	18	1	BBL05	15	151
99	Fawad Ahmed	3	18	32	1	BBL05	15	151
266	Shaun Tait	4	24	16	3	BBL05	15	151
127	Jake Reed	4	24	35	3	BBL05	15	151
72	Clive Rose	2	12	18	0	BBL05	15	151
77	Dan Christian	3	18	23	0	BBL05	15	151
51	Cameron Boyce	4	24	24	2	BBL05	15	151
86	Daren Sammy	3	18	27	0	BBL05	15	151
129	James Faulkner	3	18	26	0	BBL05	16	152
33	Ben Hilfenhaus	4	24	33	1	BBL05	16	152
151	John Hastings	4	24	29	4	BBL05	16	152
196	Michael Beer	4	24	30	1	BBL05	16	152
9	Adam Zampa	3	18	30	0	BBL05	16	152
182	Marcus Stoinis	2	12	11	1	BBL05	16	152
309	Xavier Doherty	4	24	43	0	BBL05	16	152
67	Chris Tremain	4	24	22	1	BBL05	16	152
222	Nathan Rimmington	3	18	33	0	BBL05	16	152
97	Dwayne Bravo	4	24	28	1	BBL05	16	152
1	Aaron Finch	1	6	8	0	BBL05	16	152
52	Cameron Gannon	3.1	19	26	1	BBL05	16	152
136	Jason Behrendorff	4	24	24	2	BBL05	17	153
91	David Willey	4	24	22	3	BBL05	17	153
148	Joel Paris	4	24	23	1	BBL05	17	153
22	Andrew Tye	4	24	21	2	BBL05	17	153
42	Brad Hogg	4	24	20	0	BBL05	17	153
120	Jackson Bird	3	18	17	0	BBL05	17	153
31	Ben Dwarshuis	3.3	21	24	0	BBL05	17	153
96	Doug Bollinger	2	12	18	0	BBL05	17	153
306	William Somerville	2	12	15	0	BBL05	17	153
150	Johan Botha	3	18	23	0	BBL05	17	153
259	Sean Abbott	1	6	11	1	BBL05	17	153
131	James Hopes	4	24	33	1	BBL05	18	154
185	Mark Steketee	4	24	46	1	BBL05	18	154
159	Josh Lalor	4	24	33	1	BBL05	18	154
253	Samuel Badree	4	24	26	1	BBL05	18	154
29	Ben Cutting	4	24	37	0	BBL05	18	154
18	Andre Russell	4	24	28	2	BBL05	18	154
105	Gurinder Sandhu	4	24	55	0	BBL05	18	154
71	Clint McKay	3.3	21	41	0	BBL05	18	154
99	Fawad Ahmed	4	24	28	0	BBL05	18	154
60	Chris Green	2	12	15	1	BBL05	18	154
265	Shane Watson	2	12	20	1	BBL05	18	154
287	Tom Cooper	1	6	2	0	BBL05	19	155
309	Xavier Doherty	3	18	19	2	BBL05	19	155
67	Chris Tremain	4	24	11	1	BBL05	19	155
52	Cameron Gannon	4	24	31	2	BBL05	19	155
222	Nathan Rimmington	4	24	34	0	BBL05	19	155
97	Dwayne Bravo	4	24	41	0	BBL05	19	155
266	Shaun Tait	4	24	38	0	BBL05	19	155
127	Jake Reed	2	12	30	0	BBL05	19	155
251	Sam Rainbird	4	24	34	2	BBL05	19	155
51	Cameron Boyce	4	24	34	3	BBL05	19	155
136	Jason Behrendorff	4	24	27	1	BBL05	20	156
91	David Willey	4	24	54	0	BBL05	20	156
25	Ashton Agar	2	12	12	1	BBL05	20	156
148	Joel Paris	3	18	18	0	BBL05	20	156
42	Brad Hogg	3	18	27	0	BBL05	20	156
22	Andrew Tye	4	24	32	0	BBL05	20	156
39	Billy Stanlake	4	24	28	2	BBL05	20	156
160	Kane Richardson	3.3	21	21	2	BBL05	20	156
152	Jon Holland	2	12	18	1	BBL05	20	156
34	Ben Laughlin	3	18	19	1	BBL05	20	156
10	Adil Rashid	4	24	23	3	BBL05	20	156
292	Travis Head	1	6	21	1	BBL05	20	156
103	Glenn Maxwell	3	18	25	1	BBL05	21	157
196	Michael Beer	3	18	12	1	BBL05	21	157
151	John Hastings	4	24	23	1	BBL05	21	157
256	Scott Boland	4	24	26	2	BBL05	21	157
9	Adam Zampa	4	24	18	2	BBL05	21	157
129	James Faulkner	1	6	11	0	BBL05	21	157
182	Marcus Stoinis	1	6	8	0	BBL05	21	157
72	Clive Rose	2	12	15	0	BBL05	21	157
251	Sam Rainbird	4	24	25	1	BBL05	21	157
266	Shaun Tait	3	18	22	0	BBL05	21	157
77	Dan Christian	2	12	14	0	BBL05	21	157
51	Cameron Boyce	3	18	40	0	BBL05	21	157
86	Daren Sammy	1	6	6	0	BBL05	21	157
18	Andre Russell	4	24	31	2	BBL05	22	158
71	Clint McKay	4	24	20	1	BBL05	22	158
122	Jacques Kallis	2	12	26	0	BBL05	22	158
265	Shane Watson	4	24	38	0	BBL05	22	158
99	Fawad Ahmed	3	18	26	0	BBL05	22	158
60	Chris Green	1	6	13	0	BBL05	22	158
21	Andrew McDonald	2	12	21	1	BBL05	22	158
136	Jason Behrendorff	4	24	26	3	BBL05	22	158
91	David Willey	4	24	38	0	BBL05	22	158
148	Joel Paris	4	24	31	1	BBL05	22	158
42	Brad Hogg	4	24	25	2	BBL05	22	158
22	Andrew Tye	4	24	22	3	BBL05	22	158
39	Billy Stanlake	3	18	30	0	BBL05	23	159
198	Michael Neser	4	24	38	1	BBL05	23	159
152	Jon Holland	3	18	43	0	BBL05	23	159
34	Ben Laughlin	4	24	33	1	BBL05	23	159
10	Adil Rashid	4	24	17	2	BBL05	23	159
292	Travis Head	2	12	12	1	BBL05	23	159
131	James Hopes	4	24	34	0	BBL05	23	159
19	Andrew Fekete	2	12	40	0	BBL05	23	159
159	Josh Lalor	4	24	33	0	BBL05	23	159
253	Samuel Badree	4	24	25	1	BBL05	23	159
29	Ben Cutting	3.4	22	37	1	BBL05	23	159
137	Jason Floros	1	6	10	0	BBL05	23	159
196	Michael Beer	3	18	18	0	BBL05	24	160
33	Ben Hilfenhaus	4	24	20	1	BBL05	24	160
151	John Hastings	4	24	46	0	BBL05	24	160
9	Adam Zampa	4	24	35	1	BBL05	24	160
98	Evan Gulbis	3	18	23	0	BBL05	24	160
182	Marcus Stoinis	2	12	11	3	BBL05	24	160
309	Xavier Doherty	4	24	27	0	BBL05	24	160
67	Chris Tremain	4	24	34	0	BBL05	24	160
52	Cameron Gannon	3	18	29	0	BBL05	24	160
97	Dwayne Bravo	4	24	38	1	BBL05	24	160
54	Cameron Stevenson	3	18	28	1	BBL05	24	160
72	Clive Rose	2	12	11	1	BBL05	25	161
251	Sam Rainbird	3	18	21	0	BBL05	25	161
266	Shaun Tait	4	24	29	2	BBL05	25	161
77	Dan Christian	3	18	28	0	BBL05	25	161
30	Ben Dunk	1	6	11	0	BBL05	25	161
51	Cameron Boyce	3	18	31	1	BBL05	25	161
86	Daren Sammy	4	24	40	0	BBL05	25	161
25	Ashton Agar	4	24	38	2	BBL05	25	161
136	Jason Behrendorff	4	24	45	0	BBL05	25	161
91	David Willey	4	24	23	1	BBL05	25	161
22	Andrew Tye	4	24	32	1	BBL05	25	161
42	Brad Hogg	3	18	28	1	BBL05	25	161
26	Ashton Turner	1	6	5	0	BBL05	25	161
96	Doug Bollinger	4	24	23	1	BBL05	26	162
120	Jackson Bird	4	24	35	1	BBL05	26	162
217	Nathan Lyon	4	24	27	0	BBL05	26	162
150	Johan Botha	4	24	45	1	BBL05	26	162
31	Ben Dwarshuis	2	12	22	1	BBL05	26	162
259	Sean Abbott	2	12	8	3	BBL05	26	162
131	James Hopes	4	24	31	1	BBL05	26	162
253	Samuel Badree	4	24	21	0	BBL05	26	162
159	Josh Lalor	4	24	26	1	BBL05	26	162
206	Mitchell Swepson	3	18	26	2	BBL05	26	162
29	Ben Cutting	4	24	41	2	BBL05	26	162
137	Jason Floros	1	6	10	1	BBL05	26	162
287	Tom Cooper	2	12	13	1	BBL05	27	163
309	Xavier Doherty	2	12	31	0	BBL05	27	163
67	Chris Tremain	4	24	38	0	BBL05	27	163
222	Nathan Rimmington	4	24	31	1	BBL05	27	163
52	Cameron Gannon	4	24	29	1	BBL05	27	163
97	Dwayne Bravo	4	24	26	2	BBL05	27	163
18	Andre Russell	4	24	42	2	BBL05	27	163
265	Shane Watson	3.2	20	36	0	BBL05	27	163
105	Gurinder Sandhu	3	18	38	0	BBL05	27	163
71	Clint McKay	4	24	29	1	BBL05	27	163
122	Jacques Kallis	3	18	11	0	BBL05	27	163
99	Fawad Ahmed	2	12	19	1	BBL05	27	163
152	Jon Holland	3	18	34	0	BBL05	28	164
198	Michael Neser	3.3	21	26	3	BBL05	28	164
104	Greg West	4	24	24	2	BBL05	28	164
292	Travis Head	1	6	11	0	BBL05	28	164
34	Ben Laughlin	4	24	31	2	BBL05	28	164
10	Adil Rashid	4	24	16	2	BBL05	28	164
72	Clive Rose	4	24	14	0	BBL05	28	164
266	Shaun Tait	4	24	30	1	BBL05	28	164
251	Sam Rainbird	3	18	23	0	BBL05	28	164
269	Simon Milenko	4	24	25	3	BBL05	28	164
77	Dan Christian	1	6	15	0	BBL05	28	164
51	Cameron Boyce	4	24	36	0	BBL05	28	164
196	Michael Beer	4	24	34	1	BBL05	29	165
84	Daniel Worrall	4	24	44	1	BBL05	29	165
33	Ben Hilfenhaus	3	18	42	2	BBL05	29	165
98	Evan Gulbis	4	24	27	0	BBL05	29	165
9	Adam Zampa	4	24	31	2	BBL05	29	165
182	Marcus Stoinis	1	6	6	0	BBL05	29	165
253	Samuel Badree	4	24	22	5	BBL05	29	165
131	James Hopes	4	24	17	0	BBL05	29	165
19	Andrew Fekete	2	12	20	0	BBL05	29	165
159	Josh Lalor	4	24	21	2	BBL05	29	165
206	Mitchell Swepson	4	24	29	2	BBL05	29	165
29	Ben Cutting	2	12	20	0	BBL05	29	165
31	Ben Dwarshuis	4	24	42	1	BBL05	30	166
96	Doug Bollinger	3	18	40	1	BBL05	30	166
120	Jackson Bird	3	18	27	0	BBL05	30	166
150	Johan Botha	2	12	16	0	BBL05	30	166
259	Sean Abbott	4	24	41	2	BBL05	30	166
217	Nathan Lyon	4	24	33	1	BBL05	30	166
18	Andre Russell	3	18	31	1	BBL05	30	166
71	Clint McKay	2.3	15	16	3	BBL05	30	166
218	Nathan McAndrew	2	12	21	0	BBL05	30	166
265	Shane Watson	2	12	22	0	BBL05	30	166
99	Fawad Ahmed	4	24	39	3	BBL05	30	166
60	Chris Green	4	24	27	3	BBL05	30	166
91	David Willey	4	24	23	1	BBL05	31	167
188	Matt Dixon	4	24	32	3	BBL05	31	167
26	Ashton Turner	1	6	2	1	BBL05	31	167
22	Andrew Tye	4	24	25	2	BBL05	31	167
143	Jhye Richardson	2	12	22	0	BBL05	31	167
42	Brad Hogg	4	24	36	1	BBL05	31	167
25	Ashton Agar	1	6	4	0	BBL05	31	167
84	Daniel Worrall	4	24	11	3	BBL05	31	167
33	Ben Hilfenhaus	3	18	17	3	BBL05	31	167
196	Michael Beer	3	18	15	0	BBL05	31	167
98	Evan Gulbis	3	18	20	1	BBL05	31	167
9	Adam Zampa	4	24	15	2	BBL05	31	167
182	Marcus Stoinis	2	12	8	1	BBL05	31	167
309	Xavier Doherty	4	24	30	2	BBL05	32	168
67	Chris Tremain	4	24	26	1	BBL05	32	168
222	Nathan Rimmington	4	24	35	1	BBL05	32	168
52	Cameron Gannon	4	24	39	0	BBL05	32	168
97	Dwayne Bravo	4	24	36	1	BBL05	32	168
104	Greg West	2	12	38	0	BBL05	32	168
198	Michael Neser	3	18	15	2	BBL05	32	168
34	Ben Laughlin	2.3	15	29	1	BBL05	32	168
292	Travis Head	2	12	16	3	BBL05	32	168
152	Jon Holland	3	18	24	2	BBL05	32	168
10	Adil Rashid	3	18	21	1	BBL05	32	168
18	Andre Russell	4	24	31	1	BBL05	33	169
265	Shane Watson	4	24	28	2	BBL05	33	169
71	Clint McKay	4	24	44	3	BBL05	33	169
218	Nathan McAndrew	2	12	14	0	BBL05	33	169
60	Chris Green	4	24	20	1	BBL05	33	169
99	Fawad Ahmed	2	12	22	0	BBL05	33	169
101	Gary Putland	4	24	37	0	BBL05	33	169
152	Jon Holland	2	12	19	0	BBL05	33	169
198	Michael Neser	3	18	33	0	BBL05	33	169
34	Ben Laughlin	3	18	21	1	BBL05	33	169
292	Travis Head	2	12	21	0	BBL05	33	169
10	Adil Rashid	3.4	22	28	1	BBL05	33	169
84	Daniel Worrall	4	24	25	3	BBL05	34	170
33	Ben Hilfenhaus	4	24	28	1	BBL05	34	170
196	Michael Beer	4	24	22	1	BBL05	34	170
98	Evan Gulbis	1	6	14	0	BBL05	34	170
9	Adam Zampa	4	24	22	1	BBL05	34	170
182	Marcus Stoinis	3	18	24	1	BBL05	34	170
136	Jason Behrendorff	4	24	28	0	BBL05	34	170
91	David Willey	3	18	22	1	BBL05	34	170
22	Andrew Tye	3	18	29	0	BBL05	34	170
25	Ashton Agar	2	12	15	0	BBL05	34	170
42	Brad Hogg	4	24	20	1	BBL05	34	170
148	Joel Paris	2.1	13	24	1	BBL05	34	170
18	Andre Russell	4	24	30	1	BBL05	35	171
265	Shane Watson	3	18	17	2	BBL05	35	171
71	Clint McKay	4	24	40	1	BBL05	35	171
122	Jacques Kallis	3	18	24	1	BBL05	35	171
99	Fawad Ahmed	2	12	24	0	BBL05	35	171
60	Chris Green	4	24	37	2	BBL05	35	171
[truncated: 3,795 more rows]
