# Supplementary material for: The balancing act: Identifying multivariate sports performance using Pareto frontiers
Source: Front Sports Act Living. 2022 Aug 4;4:918946. doi: 10.3389/fspor.2022.918946 (PMC9386182; doi:10.3389/fspor.2022.918946)
Supplement: Supplementary file 3 [file Data_Sheet_3.CSV]

id	Batter	R	B	isOut	Season	Season.Match.No	Match.No
142	Meg Lanning	90	58	TRUE	WBBL01	1	1
110	Katie Mack	6	7	TRUE	WBBL01	1	1
153	Nat Sciver	33	25	TRUE	WBBL01	1	1
15	Anna Lanning	2	8	TRUE	WBBL01	1	1
112	Kelly Applebee	2	6	TRUE	WBBL01	1	1
61	Emma Inglis	6	13	TRUE	WBBL01	1	1
83	Hayley Jensen	2	2	FALSE	WBBL01	1	1
117	Kristen Beams	4	2	TRUE	WBBL01	1	1
24	Beth Mooney	2	4	TRUE	WBBL01	1	1
77	Grace Harris	42	21	TRUE	WBBL01	1	1
97	Jess Jonassen	6	15	TRUE	WBBL01	1	1
51	Delissa Kimmince	10	21	TRUE	WBBL01	1	1
125	Lauren Winfield-Hill	13	14	TRUE	WBBL01	1	1
20	Ashleigh Barty	39	27	TRUE	WBBL01	1	1
180	Sammy-Jo Johnson	4	6	TRUE	WBBL01	1	1
93	Jemma Barsby	9	6	TRUE	WBBL01	1	1
104	Kate Cross	0	1	TRUE	WBBL01	1	1
43	Courtney Hill	0	1	TRUE	WBBL01	1	1
89	Holly Ferling	3	3	FALSE	WBBL01	1	1
142	Meg Lanning	75	56	FALSE	WBBL01	2	2
110	Katie Mack	24	19	TRUE	WBBL01	2	2
153	Nat Sciver	29	27	TRUE	WBBL01	2	2
15	Anna Lanning	4	14	TRUE	WBBL01	2	2
112	Kelly Applebee	3	5	TRUE	WBBL01	2	2
24	Beth Mooney	14	12	TRUE	WBBL01	2	2
77	Grace Harris	37	18	TRUE	WBBL01	2	2
97	Jess Jonassen	52	48	FALSE	WBBL01	2	2
51	Delissa Kimmince	7	12	TRUE	WBBL01	2	2
125	Lauren Winfield-Hill	5	11	TRUE	WBBL01	2	2
20	Ashleigh Barty	1	5	TRUE	WBBL01	2	2
180	Sammy-Jo Johnson	1	6	TRUE	WBBL01	2	2
93	Jemma Barsby	11	7	TRUE	WBBL01	2	2
104	Kate Cross	2	2	FALSE	WBBL01	2	2
5	Alyssa Healy	14	15	TRUE	WBBL01	3	3
181	Sara Hungerford	4	8	TRUE	WBBL01	3	3
182	Sara McGlashan	8	13	TRUE	WBBL01	3	3
55	Ellyse Perry	7	10	TRUE	WBBL01	3	3
140	Marizanne Kapp	21	28	TRUE	WBBL01	3	3
183	Sarah Aley	2	7	TRUE	WBBL01	3	3
131	Lisa Sthalekar	19	25	TRUE	WBBL01	3	3
12	Angela Reakes	2	2	TRUE	WBBL01	3	3
173	Rhiannon Dick	6	5	TRUE	WBBL01	3	3
103	Kara Sutherland	4	8	FALSE	WBBL01	3	3
165	Rachael Haynes	9	10	TRUE	WBBL01	3	3
198	Stafanie Taylor	59	38	FALSE	WBBL01	3	3
2	Alex Blackwell	29	33	FALSE	WBBL01	3	3
56	Elyse Villani	15	15	TRUE	WBBL01	4	4
35	Charlotte Edwards	18	17	TRUE	WBBL01	4	4
158	Nicole Bolton	19	18	TRUE	WBBL01	4	4
202	Suzie Bates	7	10	TRUE	WBBL01	4	4
109	Katherine Brunt	16	20	TRUE	WBBL01	4	4
86	Heather Graham	4	5	TRUE	WBBL01	4	4
95	Jenny Wallace	8	11	TRUE	WBBL01	4	4
36	Chloe Piparo	5	4	TRUE	WBBL01	4	4
59	Emma Biss	7	10	FALSE	WBBL01	4	4
155	Nicky Shaw	2	3	TRUE	WBBL01	4	4
111	Katie-Jane Hartshorn	4	7	FALSE	WBBL01	4	4
24	Beth Mooney	22	35	TRUE	WBBL01	4	4
77	Grace Harris	2	2	TRUE	WBBL01	4	4
97	Jess Jonassen	0	1	TRUE	WBBL01	4	4
51	Delissa Kimmince	10	21	TRUE	WBBL01	4	4
125	Lauren Winfield-Hill	4	7	TRUE	WBBL01	4	4
93	Jemma Barsby	19	26	TRUE	WBBL01	4	4
118	Laura Kimmince	9	9	TRUE	WBBL01	4	4
114	Kirby Short	17	13	FALSE	WBBL01	4	4
43	Courtney Hill	1	3	TRUE	WBBL01	4	4
104	Kate Cross	0	1	TRUE	WBBL01	4	4
89	Holly Ferling	5	3	TRUE	WBBL01	4	4
87	Heather Knight	26	25	TRUE	WBBL01	5	5
66	Erin Burns	7	7	TRUE	WBBL01	5	5
9	Amy Satterthwaite	36	35	TRUE	WBBL01	5	5
84	Hayley Matthews	25	29	TRUE	WBBL01	5	5
41	Corinne Hall	13	15	TRUE	WBBL01	5	5
214	Veronica Pyke	11	9	FALSE	WBBL01	5	5
166	Rachel Priest	12	16	TRUE	WBBL01	5	5
185	Sarah Elliott	27	33	TRUE	WBBL01	5	5
47	Danni Wyatt	18	23	TRUE	WBBL01	5	5
45	Dane van Niekerk	8	13	TRUE	WBBL01	5	5
116	Kris Britt	5	4	TRUE	WBBL01	5	5
94	Jenny Taffs	0	0	TRUE	WBBL01	5	5
149	Molly Strano	2	6	TRUE	WBBL01	5	5
157	Nicola Hancock	5	5	TRUE	WBBL01	5	5
30	Cassie Brock	4	5	FALSE	WBBL01	5	5
196	Sophie Molineux	0	1	TRUE	WBBL01	5	5
26	Briana Binch	2	2	TRUE	WBBL01	5	5
181	Sara Hungerford	3	7	TRUE	WBBL01	6	6
140	Marizanne Kapp	0	2	TRUE	WBBL01	6	6
55	Ellyse Perry	7	9	TRUE	WBBL01	6	6
182	Sara McGlashan	1	2	TRUE	WBBL01	6	6
119	Laura Marsh	6	13	TRUE	WBBL01	6	6
173	Rhiannon Dick	0	6	TRUE	WBBL01	6	6
131	Lisa Sthalekar	10	18	TRUE	WBBL01	6	6
183	Sarah Aley	29	28	TRUE	WBBL01	6	6
12	Angela Reakes	1	5	TRUE	WBBL01	6	6
21	Ashleigh Gardner	23	22	TRUE	WBBL01	6	6
103	Kara Sutherland	0	0	FALSE	WBBL01	6	6
56	Elyse Villani	19	24	TRUE	WBBL01	6	6
35	Charlotte Edwards	39	40	FALSE	WBBL01	6	6
158	Nicole Bolton	17	17	FALSE	WBBL01	6	6
87	Heather Knight	38	38	TRUE	WBBL01	7	7
66	Erin Burns	1	2	TRUE	WBBL01	7	7
9	Amy Satterthwaite	33	43	TRUE	WBBL01	7	7
84	Hayley Matthews	6	4	TRUE	WBBL01	7	7
41	Corinne Hall	20	15	TRUE	WBBL01	7	7
214	Veronica Pyke	4	5	TRUE	WBBL01	7	7
64	Emma Thompson	7	8	FALSE	WBBL01	7	7
188	Sasha Moloney	9	6	TRUE	WBBL01	7	7
166	Rachel Priest	41	39	TRUE	WBBL01	7	7
185	Sarah Elliott	4	8	TRUE	WBBL01	7	7
47	Danni Wyatt	14	8	TRUE	WBBL01	7	7
45	Dane van Niekerk	45	44	TRUE	WBBL01	7	7
116	Kris Britt	3	5	TRUE	WBBL01	7	7
94	Jenny Taffs	0	1	TRUE	WBBL01	7	7
157	Nicola Hancock	4	10	TRUE	WBBL01	7	7
149	Molly Strano	3	5	FALSE	WBBL01	7	7
196	Sophie Molineux	0	0	FALSE	WBBL01	7	7
24	Beth Mooney	57	46	TRUE	WBBL01	8	8
77	Grace Harris	103	55	TRUE	WBBL01	8	8
97	Jess Jonassen	6	5	TRUE	WBBL01	8	8
118	Laura Kimmince	7	8	FALSE	WBBL01	8	8
125	Lauren Winfield-Hill	10	7	FALSE	WBBL01	8	8
119	Laura Marsh	19	24	TRUE	WBBL01	8	8
140	Marizanne Kapp	23	22	TRUE	WBBL01	8	8
55	Ellyse Perry	24	27	TRUE	WBBL01	8	8
182	Sara McGlashan	61	29	TRUE	WBBL01	8	8
183	Sarah Aley	3	6	TRUE	WBBL01	8	8
131	Lisa Sthalekar	3	4	TRUE	WBBL01	8	8
21	Ashleigh Gardner	7	5	TRUE	WBBL01	8	8
181	Sara Hungerford	6	2	FALSE	WBBL01	8	8
173	Rhiannon Dick	0	0	FALSE	WBBL01	8	8
87	Heather Knight	50	49	TRUE	WBBL01	9	9
66	Erin Burns	0	1	TRUE	WBBL01	9	9
9	Amy Satterthwaite	0	7	TRUE	WBBL01	9	9
84	Hayley Matthews	0	1	TRUE	WBBL01	9	9
41	Corinne Hall	8	10	TRUE	WBBL01	9	9
64	Emma Thompson	41	45	TRUE	WBBL01	9	9
188	Sasha Moloney	4	4	FALSE	WBBL01	9	9
214	Veronica Pyke	0	1	TRUE	WBBL01	9	9
101	Julie Hunter	3	2	FALSE	WBBL01	9	9
27	Bridget Patterson	37	44	TRUE	WBBL01	9	9
187	Sarah Taylor	34	34	TRUE	WBBL01	9	9
123	Lauren Ebsary	6	12	TRUE	WBBL01	9	9
195	Sophie Devine	16	12	TRUE	WBBL01	9	9
209	Tegan McPharlin	6	9	TRUE	WBBL01	9	9
184	Sarah Coyte	6	5	TRUE	WBBL01	9	9
192	Shelley Nitschke	2	3	FALSE	WBBL01	9	9
197	Stacy-Ann King	2	1	FALSE	WBBL01	9	9
27	Bridget Patterson	2	7	TRUE	WBBL01	10	10
187	Sarah Taylor	10	14	TRUE	WBBL01	10	10
123	Lauren Ebsary	3	11	TRUE	WBBL01	10	10
195	Sophie Devine	15	20	TRUE	WBBL01	10	10
197	Stacy-Ann King	7	9	TRUE	WBBL01	10	10
209	Tegan McPharlin	7	11	TRUE	WBBL01	10	10
184	Sarah Coyte	1	3	TRUE	WBBL01	10	10
192	Shelley Nitschke	12	14	TRUE	WBBL01	10	10
204	Tahlia McGrath	9	15	FALSE	WBBL01	10	10
145	Megan Schutt	0	2	TRUE	WBBL01	10	10
6	Amanda-Jade Wellington	8	7	TRUE	WBBL01	10	10
87	Heather Knight	25	32	TRUE	WBBL01	10	10
66	Erin Burns	29	43	FALSE	WBBL01	10	10
9	Amy Satterthwaite	18	23	FALSE	WBBL01	10	10
119	Laura Marsh	0	2	TRUE	WBBL01	11	11
140	Marizanne Kapp	21	24	TRUE	WBBL01	11	11
55	Ellyse Perry	2	6	TRUE	WBBL01	11	11
182	Sara McGlashan	25	26	TRUE	WBBL01	11	11
131	Lisa Sthalekar	31	35	FALSE	WBBL01	11	11
183	Sarah Aley	5	8	TRUE	WBBL01	11	11
21	Ashleigh Gardner	10	14	TRUE	WBBL01	11	11
181	Sara Hungerford	4	5	TRUE	WBBL01	11	11
24	Beth Mooney	50	54	FALSE	WBBL01	11	11
77	Grace Harris	43	33	TRUE	WBBL01	11	11
97	Jess Jonassen	10	21	FALSE	WBBL01	11	11
56	Elyse Villani	26	18	TRUE	WBBL01	12	12
35	Charlotte Edwards	12	14	TRUE	WBBL01	12	12
158	Nicole Bolton	1	3	TRUE	WBBL01	12	12
202	Suzie Bates	47	45	TRUE	WBBL01	12	12
109	Katherine Brunt	7	9	TRUE	WBBL01	12	12
86	Heather Graham	10	10	TRUE	WBBL01	12	12
95	Jenny Wallace	2	5	TRUE	WBBL01	12	12
36	Chloe Piparo	10	14	TRUE	WBBL01	12	12
59	Emma Biss	2	2	FALSE	WBBL01	12	12
24	Beth Mooney	25	21	TRUE	WBBL01	12	12
77	Grace Harris	10	15	TRUE	WBBL01	12	12
97	Jess Jonassen	19	19	TRUE	WBBL01	12	12
125	Lauren Winfield-Hill	48	41	FALSE	WBBL01	12	12
51	Delissa Kimmince	5	8	TRUE	WBBL01	12	12
93	Jemma Barsby	7	9	TRUE	WBBL01	12	12
118	Laura Kimmince	1	2	FALSE	WBBL01	12	12
24	Beth Mooney	64	51	TRUE	WBBL01	13	13
77	Grace Harris	29	19	TRUE	WBBL01	13	13
97	Jess Jonassen	14	14	TRUE	WBBL01	13	13
125	Lauren Winfield-Hill	25	20	FALSE	WBBL01	13	13
51	Delissa Kimmince	5	13	TRUE	WBBL01	13	13
20	Ashleigh Barty	7	4	FALSE	WBBL01	13	13
166	Rachel Priest	0	1	TRUE	WBBL01	13	13
45	Dane van Niekerk	15	23	TRUE	WBBL01	13	13
47	Danni Wyatt	0	3	TRUE	WBBL01	13	13
116	Kris Britt	30	25	TRUE	WBBL01	13	13
185	Sarah Elliott	49	37	TRUE	WBBL01	13	13
94	Jenny Taffs	12	19	TRUE	WBBL01	13	13
115	Kirsty Lamb	1	2	TRUE	WBBL01	13	13
149	Molly Strano	1	2	TRUE	WBBL01	13	13
26	Briana Binch	0	2	TRUE	WBBL01	13	13
30	Cassie Brock	1	2	TRUE	WBBL01	13	13
196	Sophie Molineux	3	3	FALSE	WBBL01	13	13
119	Laura Marsh	1	7	TRUE	WBBL01	14	14
140	Marizanne Kapp	5	14	TRUE	WBBL01	14	14
55	Ellyse Perry	45	51	TRUE	WBBL01	14	14
182	Sara McGlashan	5	8	TRUE	WBBL01	14	14
131	Lisa Sthalekar	3	11	TRUE	WBBL01	14	14
183	Sarah Aley	3	3	TRUE	WBBL01	14	14
21	Ashleigh Gardner	4	4	TRUE	WBBL01	14	14
12	Angela Reakes	22	14	FALSE	WBBL01	14	14
181	Sara Hungerford	0	1	TRUE	WBBL01	14	14
173	Rhiannon Dick	8	8	TRUE	WBBL01	14	14
103	Kara Sutherland	0	0	FALSE	WBBL01	14	14
142	Meg Lanning	58	50	TRUE	WBBL01	14	14
110	Katie Mack	42	46	FALSE	WBBL01	14	14
153	Nat Sciver	0	3	FALSE	WBBL01	14	14
165	Rachael Haynes	12	15	TRUE	WBBL01	15	15
198	Stafanie Taylor	30	28	TRUE	WBBL01	15	15
152	Naomi Stalenberg	2	3	TRUE	WBBL01	15	15
2	Alex Blackwell	44	42	FALSE	WBBL01	15	15
156	Nicola Carey	13	18	TRUE	WBBL01	15	15
68	Erin Osborne	3	7	TRUE	WBBL01	15	15
39	Claire Koski	13	8	FALSE	WBBL01	15	15
27	Bridget Patterson	0	5	TRUE	WBBL01	15	15
187	Sarah Taylor	2	3	TRUE	WBBL01	15	15
123	Lauren Ebsary	0	4	TRUE	WBBL01	15	15
195	Sophie Devine	29	31	TRUE	WBBL01	15	15
184	Sarah Coyte	13	16	TRUE	WBBL01	15	15
209	Tegan McPharlin	25	33	TRUE	WBBL01	15	15
197	Stacy-Ann King	3	4	TRUE	WBBL01	15	15
192	Shelley Nitschke	1	3	TRUE	WBBL01	15	15
145	Megan Schutt	7	8	FALSE	WBBL01	15	15
204	Tahlia McGrath	3	4	TRUE	WBBL01	15	15
6	Amanda-Jade Wellington	13	9	FALSE	WBBL01	15	15
87	Heather Knight	74	59	TRUE	WBBL01	16	16
66	Erin Burns	1	5	TRUE	WBBL01	16	16
9	Amy Satterthwaite	26	29	TRUE	WBBL01	16	16
84	Hayley Matthews	0	1	TRUE	WBBL01	16	16
41	Corinne Hall	2	5	TRUE	WBBL01	16	16
64	Emma Thompson	6	10	TRUE	WBBL01	16	16
188	Sasha Moloney	7	10	FALSE	WBBL01	16	16
214	Veronica Pyke	3	2	FALSE	WBBL01	16	16
56	Elyse Villani	5	4	TRUE	WBBL01	16	16
35	Charlotte Edwards	8	13	TRUE	WBBL01	16	16
158	Nicole Bolton	45	47	TRUE	WBBL01	16	16
202	Suzie Bates	16	19	TRUE	WBBL01	16	16
86	Heather Graham	4	3	TRUE	WBBL01	16	16
109	Katherine Brunt	41	28	TRUE	WBBL01	16	16
95	Jenny Wallace	0	1	TRUE	WBBL01	16	16
59	Emma Biss	10	5	FALSE	WBBL01	16	16
166	Rachel Priest	47	39	TRUE	WBBL01	17	17
45	Dane van Niekerk	7	8	TRUE	WBBL01	17	17
116	Kris Britt	1	2	TRUE	WBBL01	17	17
47	Danni Wyatt	7	11	TRUE	WBBL01	17	17
185	Sarah Elliott	30	32	TRUE	WBBL01	17	17
65	Erica Kershaw	0	1	TRUE	WBBL01	17	17
94	Jenny Taffs	21	18	TRUE	WBBL01	17	17
157	Nicola Hancock	2	6	TRUE	WBBL01	17	17
149	Molly Strano	2	2	TRUE	WBBL01	17	17
26	Briana Binch	1	2	FALSE	WBBL01	17	17
165	Rachael Haynes	32	29	TRUE	WBBL01	17	17
198	Stafanie Taylor	35	27	TRUE	WBBL01	17	17
2	Alex Blackwell	14	18	TRUE	WBBL01	17	17
156	Nicola Carey	13	19	TRUE	WBBL01	17	17
152	Naomi Stalenberg	16	15	FALSE	WBBL01	17	17
68	Erin Osborne	7	9	FALSE	WBBL01	17	17
5	Alyssa Healy	6	11	TRUE	WBBL01	18	18
55	Ellyse Perry	28	48	TRUE	WBBL01	18	18
182	Sara McGlashan	14	18	TRUE	WBBL01	18	18
140	Marizanne Kapp	9	13	TRUE	WBBL01	18	18
21	Ashleigh Gardner	0	1	TRUE	WBBL01	18	18
183	Sarah Aley	9	16	TRUE	WBBL01	18	18
12	Angela Reakes	3	4	TRUE	WBBL01	18	18
119	Laura Marsh	3	5	TRUE	WBBL01	18	18
173	Rhiannon Dick	4	3	FALSE	WBBL01	18	18
103	Kara Sutherland	0	1	TRUE	WBBL01	18	18
142	Meg Lanning	37	38	FALSE	WBBL01	18	18
110	Katie Mack	6	15	TRUE	WBBL01	18	18
153	Nat Sciver	7	13	TRUE	WBBL01	18	18
15	Anna Lanning	0	5	TRUE	WBBL01	18	18
112	Kelly Applebee	27	24	FALSE	WBBL01	18	18
87	Heather Knight	2	4	TRUE	WBBL01	19	19
66	Erin Burns	7	10	TRUE	WBBL01	19	19
9	Amy Satterthwaite	7	14	TRUE	WBBL01	19	19
84	Hayley Matthews	6	7	TRUE	WBBL01	19	19
41	Corinne Hall	53	44	FALSE	WBBL01	19	19
188	Sasha Moloney	1	5	TRUE	WBBL01	19	19
64	Emma Thompson	14	21	TRUE	WBBL01	19	19
214	Veronica Pyke	0	1	TRUE	WBBL01	19	19
101	Julie Hunter	10	7	TRUE	WBBL01	19	19
28	Brooke Hepburn	3	7	FALSE	WBBL01	19	19
56	Elyse Villani	0	1	TRUE	WBBL01	19	19
35	Charlotte Edwards	6	15	TRUE	WBBL01	19	19
158	Nicole Bolton	37	42	TRUE	WBBL01	19	19
202	Suzie Bates	42	34	FALSE	WBBL01	19	19
86	Heather Graham	17	15	TRUE	WBBL01	19	19
109	Katherine Brunt	0	2	TRUE	WBBL01	19	19
36	Chloe Piparo	0	1	TRUE	WBBL01	19	19
144	Megan Banting	1	4	FALSE	WBBL01	19	19
187	Sarah Taylor	37	33	TRUE	WBBL01	20	20
197	Stacy-Ann King	6	7	TRUE	WBBL01	20	20
27	Bridget Patterson	0	5	TRUE	WBBL01	20	20
192	Shelley Nitschke	15	28	TRUE	WBBL01	20	20
195	Sophie Devine	11	12	TRUE	WBBL01	20	20
123	Lauren Ebsary	1	3	TRUE	WBBL01	20	20
184	Sarah Coyte	18	15	TRUE	WBBL01	20	20
209	Tegan McPharlin	0	1	TRUE	WBBL01	20	20
145	Megan Schutt	1	4	TRUE	WBBL01	20	20
204	Tahlia McGrath	16	11	FALSE	WBBL01	20	20
6	Amanda-Jade Wellington	1	1	FALSE	WBBL01	20	20
24	Beth Mooney	48	45	TRUE	WBBL01	20	20
77	Grace Harris	0	1	TRUE	WBBL01	20	20
97	Jess Jonassen	67	52	FALSE	WBBL01	20	20
125	Lauren Winfield-Hill	10	16	FALSE	WBBL01	20	20
87	Heather Knight	2	6	TRUE	WBBL01	21	21
84	Hayley Matthews	77	51	TRUE	WBBL01	21	21
9	Amy Satterthwaite	26	31	TRUE	WBBL01	21	21
41	Corinne Hall	0	4	TRUE	WBBL01	21	21
66	Erin Burns	25	14	FALSE	WBBL01	21	21
188	Sasha Moloney	0	4	TRUE	WBBL01	21	21
64	Emma Thompson	9	10	TRUE	WBBL01	21	21
142	Meg Lanning	20	19	TRUE	WBBL01	21	21
110	Katie Mack	34	32	TRUE	WBBL01	21	21
153	Nat Sciver	2	2	TRUE	WBBL01	21	21
15	Anna Lanning	14	24	TRUE	WBBL01	21	21
61	Emma Inglis	16	10	TRUE	WBBL01	21	21
112	Kelly Applebee	5	8	TRUE	WBBL01	21	21
150	Morna Nielsen	8	9	TRUE	WBBL01	21	21
117	Kristen Beams	9	10	TRUE	WBBL01	21	21
1	Alana King	0	1	FALSE	WBBL01	21	21
62	Emma Kearney	0	1	TRUE	WBBL01	21	21
71	Gemma Triscari	1	1	TRUE	WBBL01	21	21
24	Beth Mooney	50	38	TRUE	WBBL01	22	22
51	Delissa Kimmince	8	8	TRUE	WBBL01	22	22
97	Jess Jonassen	4	6	TRUE	WBBL01	22	22
125	Lauren Winfield-Hill	26	27	TRUE	WBBL01	22	22
118	Laura Kimmince	1	2	TRUE	WBBL01	22	22
114	Kirby Short	3	8	TRUE	WBBL01	22	22
20	Ashleigh Barty	0	1	TRUE	WBBL01	22	22
93	Jemma Barsby	5	8	TRUE	WBBL01	22	22
104	Kate Cross	9	8	TRUE	WBBL01	22	22
89	Holly Ferling	2	8	TRUE	WBBL01	22	22
43	Courtney Hill	0	1	FALSE	WBBL01	22	22
45	Dane van Niekerk	26	22	TRUE	WBBL01	22	22
166	Rachel Priest	29	34	TRUE	WBBL01	22	22
116	Kris Britt	11	20	TRUE	WBBL01	22	22
47	Danni Wyatt	28	21	FALSE	WBBL01	22	22
185	Sarah Elliott	4	4	FALSE	WBBL01	22	22
165	Rachael Haynes	36	29	TRUE	WBBL01	23	23
198	Stafanie Taylor	11	14	TRUE	WBBL01	23	23
152	Naomi Stalenberg	39	19	TRUE	WBBL01	23	23
2	Alex Blackwell	31	30	FALSE	WBBL01	23	23
39	Claire Koski	11	9	TRUE	WBBL01	23	23
156	Nicola Carey	11	10	TRUE	WBBL01	23	23
68	Erin Osborne	6	9	TRUE	WBBL01	23	23
148	Mikayla Hinkley	0	0	FALSE	WBBL01	23	23
187	Sarah Taylor	71	47	FALSE	WBBL01	23	23
197	Stacy-Ann King	6	10	TRUE	WBBL01	23	23
27	Bridget Patterson	26	26	TRUE	WBBL01	23	23
195	Sophie Devine	15	10	TRUE	WBBL01	23	23
123	Lauren Ebsary	19	20	TRUE	WBBL01	23	23
184	Sarah Coyte	4	3	FALSE	WBBL01	23	23
56	Elyse Villani	0	6	TRUE	WBBL01	24	24
35	Charlotte Edwards	7	8	TRUE	WBBL01	24	24
158	Nicole Bolton	2	10	TRUE	WBBL01	24	24
202	Suzie Bates	51	47	TRUE	WBBL01	24	24
86	Heather Graham	3	6	TRUE	WBBL01	24	24
109	Katherine Brunt	15	21	TRUE	WBBL01	24	24
36	Chloe Piparo	14	13	TRUE	WBBL01	24	24
59	Emma Biss	2	5	TRUE	WBBL01	24	24
144	Megan Banting	5	6	FALSE	WBBL01	24	24
5	Alyssa Healy	15	16	TRUE	WBBL01	24	24
55	Ellyse Perry	32	43	FALSE	WBBL01	24	24
182	Sara McGlashan	12	13	TRUE	WBBL01	24	24
140	Marizanne Kapp	17	19	TRUE	WBBL01	24	24
131	Lisa Sthalekar	3	6	TRUE	WBBL01	24	24
183	Sarah Aley	8	6	TRUE	WBBL01	24	24
21	Ashleigh Gardner	11	10	FALSE	WBBL01	24	24
24	Beth Mooney	2	4	TRUE	WBBL01	25	25
51	Delissa Kimmince	29	27	TRUE	WBBL01	25	25
97	Jess Jonassen	47	44	TRUE	WBBL01	25	25
125	Lauren Winfield-Hill	25	24	TRUE	WBBL01	25	25
118	Laura Kimmince	2	3	TRUE	WBBL01	25	25
93	Jemma Barsby	0	2	TRUE	WBBL01	25	25
98	Jodie Fields	7	6	TRUE	WBBL01	25	25
20	Ashleigh Barty	1	4	TRUE	WBBL01	25	25
104	Kate Cross	10	8	FALSE	WBBL01	25	25
165	Rachael Haynes	1	3	TRUE	WBBL01	25	25
198	Stafanie Taylor	43	47	TRUE	WBBL01	25	25
2	Alex Blackwell	5	4	TRUE	WBBL01	25	25
156	Nicola Carey	1	3	TRUE	WBBL01	25	25
152	Naomi Stalenberg	4	4	TRUE	WBBL01	25	25
68	Erin Osborne	31	33	TRUE	WBBL01	25	25
39	Claire Koski	7	7	TRUE	WBBL01	25	25
148	Mikayla Hinkley	15	9	TRUE	WBBL01	25	25
170	Rene Farrell	5	7	FALSE	WBBL01	25	25
121	Lauren Cheatle	1	3	TRUE	WBBL01	25	25
142	Meg Lanning	27	31	TRUE	WBBL01	26	26
110	Katie Mack	32	30	TRUE	WBBL01	26	26
147	Mignon du Preez	10	21	TRUE	WBBL01	26	26
153	Nat Sciver	16	22	TRUE	WBBL01	26	26
61	Emma Inglis	2	2	TRUE	WBBL01	26	26
112	Kelly Applebee	0	3	TRUE	WBBL01	26	26
83	Hayley Jensen	4	7	FALSE	WBBL01	26	26
117	Kristen Beams	3	4	FALSE	WBBL01	26	26
35	Charlotte Edwards	61	56	FALSE	WBBL01	26	26
56	Elyse Villani	15	24	TRUE	WBBL01	26	26
49	Deandra Dottin	0	4	TRUE	WBBL01	26	26
158	Nicole Bolton	2	6	TRUE	WBBL01	26	26
86	Heather Graham	3	9	TRUE	WBBL01	26	26
109	Katherine Brunt	11	17	FALSE	WBBL01	26	26
142	Meg Lanning	19	17	TRUE	WBBL01	27	27
110	Katie Mack	14	24	TRUE	WBBL01	27	27
147	Mignon du Preez	8	10	TRUE	WBBL01	27	27
153	Nat Sciver	5	10	TRUE	WBBL01	27	27
61	Emma Inglis	42	30	FALSE	WBBL01	27	27
112	Kelly Applebee	9	16	TRUE	WBBL01	27	27
83	Hayley Jensen	17	11	TRUE	WBBL01	27	27
117	Kristen Beams	1	2	FALSE	WBBL01	27	27
35	Charlotte Edwards	61	50	TRUE	WBBL01	27	27
56	Elyse Villani	56	50	TRUE	WBBL01	27	27
158	Nicole Bolton	5	3	FALSE	WBBL01	27	27
49	Deandra Dottin	0	0	FALSE	WBBL01	27	27
165	Rachael Haynes	33	39	TRUE	WBBL01	28	28
198	Stafanie Taylor	59	49	TRUE	WBBL01	28	28
2	Alex Blackwell	26	22	FALSE	WBBL01	28	28
152	Naomi Stalenberg	0	2	TRUE	WBBL01	28	28
39	Claire Koski	12	8	FALSE	WBBL01	28	28
35	Charlotte Edwards	11	12	TRUE	WBBL01	28	28
56	Elyse Villani	1	5	TRUE	WBBL01	28	28
158	Nicole Bolton	5	9	TRUE	WBBL01	28	28
49	Deandra Dottin	25	20	TRUE	WBBL01	28	28
36	Chloe Piparo	19	28	TRUE	WBBL01	28	28
109	Katherine Brunt	15	15	TRUE	WBBL01	28	28
144	Megan Banting	9	8	TRUE	WBBL01	28	28
59	Emma Biss	18	15	TRUE	WBBL01	28	28
163	Piepa Cleary	2	3	TRUE	WBBL01	28	28
155	Nicky Shaw	0	1	TRUE	WBBL01	28	28
63	Emma King	0	0	FALSE	WBBL01	28	28
35	Charlotte Edwards	88	66	FALSE	WBBL01	29	29
56	Elyse Villani	22	29	TRUE	WBBL01	29	29
49	Deandra Dottin	28	23	TRUE	WBBL01	29	29
109	Katherine Brunt	0	1	TRUE	WBBL01	29	29
158	Nicole Bolton	1	1	FALSE	WBBL01	29	29
165	Rachael Haynes	66	59	TRUE	WBBL01	29	29
198	Stafanie Taylor	57	46	TRUE	WBBL01	29	29
2	Alex Blackwell	6	11	FALSE	WBBL01	29	29
156	Nicola Carey	9	4	FALSE	WBBL01	29	29
187	Sarah Taylor	48	37	TRUE	WBBL01	30	30
197	Stacy-Ann King	21	21	TRUE	WBBL01	30	30
27	Bridget Patterson	0	2	TRUE	WBBL01	30	30
195	Sophie Devine	32	32	TRUE	WBBL01	30	30
123	Lauren Ebsary	13	16	TRUE	WBBL01	30	30
184	Sarah Coyte	4	5	TRUE	WBBL01	30	30
204	Tahlia McGrath	4	5	FALSE	WBBL01	30	30
192	Shelley Nitschke	8	2	FALSE	WBBL01	30	30
35	Charlotte Edwards	14	21	TRUE	WBBL01	30	30
56	Elyse Villani	0	0	TRUE	WBBL01	30	30
158	Nicole Bolton	10	8	TRUE	WBBL01	30	30
49	Deandra Dottin	13	11	TRUE	WBBL01	30	30
36	Chloe Piparo	0	2	TRUE	WBBL01	30	30
109	Katherine Brunt	4	9	TRUE	WBBL01	30	30
95	Jenny Wallace	29	33	TRUE	WBBL01	30	30
86	Heather Graham	4	9	TRUE	WBBL01	30	30
163	Piepa Cleary	10	19	TRUE	WBBL01	30	30
155	Nicky Shaw	0	3	TRUE	WBBL01	30	30
111	Katie-Jane Hartshorn	1	1	FALSE	WBBL01	30	30
87	Heather Knight	25	27	TRUE	WBBL01	31	31
84	Hayley Matthews	22	25	TRUE	WBBL01	31	31
41	Corinne Hall	39	41	FALSE	WBBL01	31	31
66	Erin Burns	24	17	TRUE	WBBL01	31	31
214	Veronica Pyke	0	1	TRUE	WBBL01	31	31
64	Emma Thompson	3	5	TRUE	WBBL01	31	31
188	Sasha Moloney	5	4	FALSE	WBBL01	31	31
24	Beth Mooney	10	10	TRUE	WBBL01	31	31
77	Grace Harris	6	4	TRUE	WBBL01	31	31
97	Jess Jonassen	0	2	TRUE	WBBL01	31	31
125	Lauren Winfield-Hill	19	25	TRUE	WBBL01	31	31
51	Delissa Kimmince	7	11	TRUE	WBBL01	31	31
98	Jodie Fields	21	20	TRUE	WBBL01	31	31
146	Megan White	0	6	TRUE	WBBL01	31	31
93	Jemma Barsby	14	15	TRUE	WBBL01	31	31
104	Kate Cross	6	9	FALSE	WBBL01	31	31
43	Courtney Hill	2	5	TRUE	WBBL01	31	31
89	Holly Ferling	6	6	TRUE	WBBL01	31	31
35	Charlotte Edwards	41	31	FALSE	WBBL01	32	32
158	Nicole Bolton	37	50	TRUE	WBBL01	32	32
56	Elyse Villani	29	17	TRUE	WBBL01	32	32
49	Deandra Dottin	9	6	TRUE	WBBL01	32	32
109	Katherine Brunt	0	3	TRUE	WBBL01	32	32
36	Chloe Piparo	7	4	FALSE	WBBL01	32	32
86	Heather Graham	1	2	TRUE	WBBL01	32	32
95	Jenny Wallace	6	7	TRUE	WBBL01	32	32
187	Sarah Taylor	2	3	TRUE	WBBL01	32	32
197	Stacy-Ann King	23	21	TRUE	WBBL01	32	32
27	Bridget Patterson	18	20	TRUE	WBBL01	32	32
184	Sarah Coyte	52	38	FALSE	WBBL01	32	32
192	Shelley Nitschke	24	22	TRUE	WBBL01	32	32
123	Lauren Ebsary	14	7	FALSE	WBBL01	32	32
24	Beth Mooney	7	12	TRUE	WBBL01	33	33
77	Grace Harris	13	11	TRUE	WBBL01	33	33
97	Jess Jonassen	1	7	TRUE	WBBL01	33	33
125	Lauren Winfield-Hill	12	18	TRUE	WBBL01	33	33
51	Delissa Kimmince	13	16	TRUE	WBBL01	33	33
146	Megan White	1	6	TRUE	WBBL01	33	33
20	Ashleigh Barty	17	17	TRUE	WBBL01	33	33
93	Jemma Barsby	10	20	TRUE	WBBL01	33	33
104	Kate Cross	3	10	TRUE	WBBL01	33	33
43	Courtney Hill	1	1	TRUE	WBBL01	33	33
89	Holly Ferling	1	2	FALSE	WBBL01	33	33
165	Rachael Haynes	5	11	TRUE	WBBL01	33	33
198	Stafanie Taylor	0	1	TRUE	WBBL01	33	33
2	Alex Blackwell	32	30	FALSE	WBBL01	33	33
156	Nicola Carey	2	7	TRUE	WBBL01	33	33
152	Naomi Stalenberg	42	24	TRUE	WBBL01	33	33
39	Claire Koski	2	2	TRUE	WBBL01	33	33
34	Charlotte Anneveld	4	1	FALSE	WBBL01	33	33
142	Meg Lanning	2	5	TRUE	WBBL01	34	34
110	Katie Mack	3	8	TRUE	WBBL01	34	34
153	Nat Sciver	1	6	TRUE	WBBL01	34	34
61	Emma Inglis	0	1	TRUE	WBBL01	34	34
147	Mignon du Preez	36	48	TRUE	WBBL01	34	34
112	Kelly Applebee	10	22	TRUE	WBBL01	34	34
83	Hayley Jensen	2	9	TRUE	WBBL01	34	34
117	Kristen Beams	14	15	TRUE	WBBL01	34	34
62	Emma Kearney	8	5	FALSE	WBBL01	34	34
71	Gemma Triscari	0	1	TRUE	WBBL01	34	34
1	Alana King	1	1	FALSE	WBBL01	34	34
196	Sophie Molineux	30	46	TRUE	WBBL01	34	34
45	Dane van Niekerk	6	13	TRUE	WBBL01	34	34
116	Kris Britt	8	22	TRUE	WBBL01	34	34
47	Danni Wyatt	23	23	FALSE	WBBL01	34	34
185	Sarah Elliott	3	4	TRUE	WBBL01	34	34
190	Shabnim Ismail	8	10	TRUE	WBBL01	34	34
94	Jenny Taffs	1	1	FALSE	WBBL01	34	34
165	Rachael Haynes	18	20	TRUE	WBBL01	35	35
198	Stafanie Taylor	8	9	TRUE	WBBL01	35	35
152	Naomi Stalenberg	37	16	TRUE	WBBL01	35	35
2	Alex Blackwell	19	15	TRUE	WBBL01	35	35
156	Nicola Carey	3	8	TRUE	WBBL01	35	35
39	Claire Koski	9	11	TRUE	WBBL01	35	35
34	Charlotte Anneveld	15	16	TRUE	WBBL01	35	35
170	Rene Farrell	19	20	FALSE	WBBL01	35	35
137	Maisy Gibson	3	5	FALSE	WBBL01	35	35
87	Heather Knight	26	32	TRUE	WBBL01	35	35
84	Hayley Matthews	11	14	TRUE	WBBL01	35	35
41	Corinne Hall	21	18	TRUE	WBBL01	35	35
66	Erin Burns	6	8	TRUE	WBBL01	35	35
64	Emma Thompson	24	18	TRUE	WBBL01	35	35
188	Sasha Moloney	9	13	TRUE	WBBL01	35	35
214	Veronica Pyke	16	9	TRUE	WBBL01	35	35
101	Julie Hunter	4	5	TRUE	WBBL01	35	35
143	Meg Phillips	5	3	FALSE	WBBL01	35	35
87	Heather Knight	11	16	TRUE	WBBL01	36	36
84	Hayley Matthews	5	9	TRUE	WBBL01	36	36
41	Corinne Hall	33	34	TRUE	WBBL01	36	36
66	Erin Burns	24	27	TRUE	WBBL01	36	36
64	Emma Thompson	20	22	FALSE	WBBL01	36	36
188	Sasha Moloney	10	12	FALSE	WBBL01	36	36
24	Beth Mooney	48	49	FALSE	WBBL01	36	36
77	Grace Harris	4	6	TRUE	WBBL01	36	36
97	Jess Jonassen	0	4	TRUE	WBBL01	36	36
125	Lauren Winfield-Hill	6	10	TRUE	WBBL01	36	36
146	Megan White	0	2	TRUE	WBBL01	36	36
51	Delissa Kimmince	38	42	FALSE	WBBL01	36	36
142	Meg Lanning	77	58	FALSE	WBBL01	37	37
110	Katie Mack	21	34	TRUE	WBBL01	37	37
153	Nat Sciver	11	13	TRUE	WBBL01	37	37
61	Emma Inglis	1	4	TRUE	WBBL01	37	37
147	Mignon du Preez	4	7	TRUE	WBBL01	37	37
112	Kelly Applebee	5	4	FALSE	WBBL01	37	37
45	Dane van Niekerk	0	1	TRUE	WBBL01	37	37
94	Jenny Taffs	8	10	TRUE	WBBL01	37	37
185	Sarah Elliott	19	33	TRUE	WBBL01	37	37
47	Danni Wyatt	25	32	TRUE	WBBL01	37	37
116	Kris Britt	0	3	TRUE	WBBL01	37	37
190	Shabnim Ismail	3	9	TRUE	WBBL01	37	37
65	Erica Kershaw	8	7	TRUE	WBBL01	37	37
115	Kirsty Lamb	4	5	TRUE	WBBL01	37	37
149	Molly Strano	29	16	FALSE	WBBL01	37	37
196	Sophie Molineux	8	5	FALSE	WBBL01	37	37
165	Rachael Haynes	39	36	TRUE	WBBL01	38	38
198	Stafanie Taylor	0	2	TRUE	WBBL01	38	38
152	Naomi Stalenberg	14	19	TRUE	WBBL01	38	38
2	Alex Blackwell	44	44	FALSE	WBBL01	38	38
156	Nicola Carey	8	9	TRUE	WBBL01	38	38
39	Claire Koski	7	8	TRUE	WBBL01	38	38
199	Stefanie Daffara	3	2	FALSE	WBBL01	38	38
87	Heather Knight	5	12	TRUE	WBBL01	38	38
84	Hayley Matthews	11	16	TRUE	WBBL01	38	38
41	Corinne Hall	4	9	TRUE	WBBL01	38	38
66	Erin Burns	34	29	TRUE	WBBL01	38	38
64	Emma Thompson	3	6	TRUE	WBBL01	38	38
188	Sasha Moloney	1	4	TRUE	WBBL01	38	38
214	Veronica Pyke	21	16	TRUE	WBBL01	38	38
101	Julie Hunter	1	2	TRUE	WBBL01	38	38
28	Brooke Hepburn	0	1	TRUE	WBBL01	38	38
58	Emily Smith	5	10	TRUE	WBBL01	38	38
106	Katelyn Fryett	1	5	FALSE	WBBL01	38	38
142	Meg Lanning	84	61	FALSE	WBBL01	39	39
110	Katie Mack	0	2	TRUE	WBBL01	39	39
147	Mignon du Preez	65	57	FALSE	WBBL01	39	39
187	Sarah Taylor	78	55	FALSE	WBBL01	39	39
197	Stacy-Ann King	12	15	TRUE	WBBL01	39	39
195	Sophie Devine	7	8	TRUE	WBBL01	39	39
27	Bridget Patterson	15	16	TRUE	WBBL01	39	39
184	Sarah Coyte	12	17	TRUE	WBBL01	39	39
123	Lauren Ebsary	2	4	TRUE	WBBL01	39	39
192	Shelley Nitschke	4	5	FALSE	WBBL01	39	39
5	Alyssa Healy	81	54	TRUE	WBBL01	40	40
55	Ellyse Perry	57	47	TRUE	WBBL01	40	40
182	Sara McGlashan	12	10	TRUE	WBBL01	40	40
140	Marizanne Kapp	0	1	TRUE	WBBL01	40	40
183	Sarah Aley	3	3	FALSE	WBBL01	40	40
21	Ashleigh Gardner	6	3	TRUE	WBBL01	40	40
12	Angela Reakes	4	2	FALSE	WBBL01	40	40
166	Rachel Priest	16	14	TRUE	WBBL01	40	40
30	Cassie Brock	17	20	TRUE	WBBL01	40	40
45	Dane van Niekerk	16	12	TRUE	WBBL01	40	40
47	Danni Wyatt	26	21	TRUE	WBBL01	40	40
185	Sarah Elliott	0	3	TRUE	WBBL01	40	40
116	Kris Britt	36	31	TRUE	WBBL01	40	40
149	Molly Strano	3	5	TRUE	WBBL01	40	40
94	Jenny Taffs	1	2	TRUE	WBBL01	40	40
196	Sophie Molineux	1	2	FALSE	WBBL01	40	40
157	Nicola Hancock	15	10	FALSE	WBBL01	40	40
5	Alyssa Healy	10	12	TRUE	WBBL01	41	41
55	Ellyse Perry	65	53	TRUE	WBBL01	41	41
21	Ashleigh Gardner	18	11	TRUE	WBBL01	41	41
182	Sara McGlashan	50	41	TRUE	WBBL01	41	41
140	Marizanne Kapp	4	2	FALSE	WBBL01	41	41
183	Sarah Aley	1	1	FALSE	WBBL01	41	41
187	Sarah Taylor	47	46	TRUE	WBBL01	41	41
197	Stacy-Ann King	1	2	TRUE	WBBL01	41	41
27	Bridget Patterson	33	31	TRUE	WBBL01	41	41
184	Sarah Coyte	14	17	TRUE	WBBL01	41	41
195	Sophie Devine	0	1	TRUE	WBBL01	41	41
192	Shelley Nitschke	0	4	TRUE	WBBL01	41	41
123	Lauren Ebsary	18	8	TRUE	WBBL01	41	41
145	Megan Schutt	4	6	TRUE	WBBL01	41	41
6	Amanda-Jade Wellington	4	5	TRUE	WBBL01	41	41
4	Alex Price	0	2	TRUE	WBBL01	41	41
80	Hannah Perry	0	0	FALSE	WBBL01	41	41
5	Alyssa Healy	23	18	TRUE	WBBL01	42	42
55	Ellyse Perry	47	50	TRUE	WBBL01	42	42
21	Ashleigh Gardner	11	8	TRUE	WBBL01	42	42
182	Sara McGlashan	7	11	TRUE	WBBL01	42	42
140	Marizanne Kapp	12	14	TRUE	WBBL01	42	42
183	Sarah Aley	22	12	TRUE	WBBL01	42	42
12	Angela Reakes	17	7	FALSE	WBBL01	42	42
187	Sarah Taylor	4	11	TRUE	WBBL01	42	42
197	Stacy-Ann King	11	15	TRUE	WBBL01	42	42
27	Bridget Patterson	6	10	TRUE	WBBL01	42	42
184	Sarah Coyte	24	26	TRUE	WBBL01	42	42
195	Sophie Devine	13	10	TRUE	WBBL01	42	42
192	Shelley Nitschke	0	1	TRUE	WBBL01	42	42
123	Lauren Ebsary	1	3	TRUE	WBBL01	42	42
204	Tahlia McGrath	5	10	TRUE	WBBL01	42	42
145	Megan Schutt	24	21	FALSE	WBBL01	42	42
179	Samantha Betts	10	13	FALSE	WBBL01	42	42
166	Rachel Priest	57	55	TRUE	WBBL01	43	43
45	Dane van Niekerk	29	24	TRUE	WBBL01	43	43
47	Danni Wyatt	5	8	TRUE	WBBL01	43	43
185	Sarah Elliott	18	14	TRUE	WBBL01	43	43
116	Kris Britt	7	7	TRUE	WBBL01	43	43
196	Sophie Molineux	5	4	FALSE	WBBL01	43	43
149	Molly Strano	2	3	TRUE	WBBL01	43	43
94	Jenny Taffs	2	3	TRUE	WBBL01	43	43
157	Nicola Hancock	1	2	TRUE	WBBL01	43	43
30	Cassie Brock	0	0	FALSE	WBBL01	43	43
198	Stafanie Taylor	7	7	TRUE	WBBL01	43	43
165	Rachael Haynes	3	8	TRUE	WBBL01	43	43
2	Alex Blackwell	45	41	TRUE	WBBL01	43	43
152	Naomi Stalenberg	6	4	TRUE	WBBL01	43	43
156	Nicola Carey	15	20	TRUE	WBBL01	43	43
39	Claire Koski	2	7	TRUE	WBBL01	43	43
34	Charlotte Anneveld	0	2	TRUE	WBBL01	43	43
170	Rene Farrell	18	21	TRUE	WBBL01	43	43
121	Lauren Cheatle	0	2	TRUE	WBBL01	43	43
137	Maisy Gibson	2	4	TRUE	WBBL01	43	43
23	Belinda Vakarewa	2	2	FALSE	WBBL01	43	43
187	Sarah Taylor	1	3	TRUE	WBBL01	44	44
192	Shelley Nitschke	22	34	TRUE	WBBL01	44	44
184	Sarah Coyte	72	55	TRUE	WBBL01	44	44
27	Bridget Patterson	14	13	TRUE	WBBL01	44	44
195	Sophie Devine	47	15	FALSE	WBBL01	44	44
123	Lauren Ebsary	0	0	FALSE	WBBL01	44	44
142	Meg Lanning	16	19	TRUE	WBBL01	44	44
110	Katie Mack	8	16	TRUE	WBBL01	44	44
147	Mignon du Preez	4	4	TRUE	WBBL01	44	44
153	Nat Sciver	5	4	TRUE	WBBL01	44	44
61	Emma Inglis	36	30	TRUE	WBBL01	44	44
112	Kelly Applebee	9	17	TRUE	WBBL01	44	44
15	Anna Lanning	24	21	TRUE	WBBL01	44	44
62	Emma Kearney	2	4	FALSE	WBBL01	44	44
150	Morna Nielsen	6	5	FALSE	WBBL01	44	44
166	Rachel Priest	11	13	TRUE	WBBL01	45	45
45	Dane van Niekerk	38	41	TRUE	WBBL01	45	45
185	Sarah Elliott	0	1	TRUE	WBBL01	45	45
116	Kris Britt	32	33	TRUE	WBBL01	45	45
149	Molly Strano	33	26	FALSE	WBBL01	45	45
196	Sophie Molineux	2	3	TRUE	WBBL01	45	45
30	Cassie Brock	1	3	TRUE	WBBL01	45	45
26	Briana Binch	1	1	FALSE	WBBL01	45	45
5	Alyssa Healy	12	10	TRUE	WBBL01	45	45
55	Ellyse Perry	67	46	FALSE	WBBL01	45	45
21	Ashleigh Gardner	42	29	TRUE	WBBL01	45	45
182	Sara McGlashan	2	2	FALSE	WBBL01	45	45
142	Meg Lanning	20	21	TRUE	WBBL01	46	46
110	Katie Mack	24	36	TRUE	WBBL01	46	46
147	Mignon du Preez	23	26	TRUE	WBBL01	46	46
153	Nat Sciver	1	4	TRUE	WBBL01	46	46
61	Emma Inglis	30	25	TRUE	WBBL01	46	46
15	Anna Lanning	0	0	TRUE	WBBL01	46	46
62	Emma Kearney	1	2	TRUE	WBBL01	46	46
150	Morna Nielsen	1	2	FALSE	WBBL01	46	46
1	Alana King	6	4	FALSE	WBBL01	46	46
165	Rachael Haynes	20	25	TRUE	WBBL01	46	46
198	Stafanie Taylor	2	11	TRUE	WBBL01	46	46
152	Naomi Stalenberg	6	6	TRUE	WBBL01	46	46
2	Alex Blackwell	15	11	TRUE	WBBL01	46	46
156	Nicola Carey	0	1	TRUE	WBBL01	46	46
68	Erin Osborne	0	1	TRUE	WBBL01	46	46
170	Rene Farrell	2	3	TRUE	WBBL01	46	46
39	Claire Koski	1	1	FALSE	WBBL01	46	46
121	Lauren Cheatle	1	1	FALSE	WBBL01	46	46
5	Alyssa Healy	18	14	TRUE	WBBL01	47	47
55	Ellyse Perry	16	19	TRUE	WBBL01	47	47
21	Ashleigh Gardner	4	4	TRUE	WBBL01	47	47
182	Sara McGlashan	21	20	TRUE	WBBL01	47	47
183	Sarah Aley	0	2	TRUE	WBBL01	47	47
140	Marizanne Kapp	21	16	TRUE	WBBL01	47	47
12	Angela Reakes	8	12	TRUE	WBBL01	47	47
131	Lisa Sthalekar	2	2	FALSE	WBBL01	47	47
103	Kara Sutherland	1	1	FALSE	WBBL01	47	47
87	Heather Knight	23	25	TRUE	WBBL01	47	47
84	Hayley Matthews	2	7	TRUE	WBBL01	47	47
9	Amy Satterthwaite	6	14	TRUE	WBBL01	47	47
66	Erin Burns	9	10	TRUE	WBBL01	47	47
41	Corinne Hall	11	14	TRUE	WBBL01	47	47
214	Veronica Pyke	10	10	FALSE	WBBL01	47	47
101	Julie Hunter	4	5	TRUE	WBBL01	47	47
188	Sasha Moloney	5	5	TRUE	WBBL01	47	47
166	Rachel Priest	5	6	TRUE	WBBL01	48	48
30	Cassie Brock	0	6	TRUE	WBBL01	48	48
47	Danni Wyatt	54	47	TRUE	WBBL01	48	48
116	Kris Britt	32	22	TRUE	WBBL01	48	48
45	Dane van Niekerk	17	17	TRUE	WBBL01	48	48
185	Sarah Elliott	1	3	TRUE	WBBL01	48	48
157	Nicola Hancock	2	4	TRUE	WBBL01	48	48
149	Molly Strano	11	9	FALSE	WBBL01	48	48
94	Jenny Taffs	1	4	TRUE	WBBL01	48	48
115	Kirsty Lamb	2	3	FALSE	WBBL01	48	48
187	Sarah Taylor	13	12	TRUE	WBBL01	48	48
192	Shelley Nitschke	12	5	TRUE	WBBL01	48	48
184	Sarah Coyte	4	2	TRUE	WBBL01	48	48
27	Bridget Patterson	7	12	TRUE	WBBL01	48	48
195	Sophie Devine	11	5	TRUE	WBBL01	48	48
123	Lauren Ebsary	49	39	FALSE	WBBL01	48	48
209	Tegan McPharlin	4	8	TRUE	WBBL01	48	48
204	Tahlia McGrath	0	1	TRUE	WBBL01	48	48
145	Megan Schutt	4	8	TRUE	WBBL01	48	48
179	Samantha Betts	14	15	TRUE	WBBL01	48	48
6	Amanda-Jade Wellington	18	11	TRUE	WBBL01	48	48
192	Shelley Nitschke	25	24	TRUE	WBBL01	49	49
187	Sarah Taylor	14	12	TRUE	WBBL01	49	49
184	Sarah Coyte	19	20	TRUE	WBBL01	49	49
27	Bridget Patterson	43	38	FALSE	WBBL01	49	49
195	Sophie Devine	17	18	TRUE	WBBL01	49	49
123	Lauren Ebsary	3	2	TRUE	WBBL01	49	49
204	Tahlia McGrath	11	6	FALSE	WBBL01	49	49
24	Beth Mooney	1	5	TRUE	WBBL01	49	49
77	Grace Harris	0	2	TRUE	WBBL01	49	49
97	Jess Jonassen	56	55	FALSE	WBBL01	49	49
125	Lauren Winfield-Hill	36	39	TRUE	WBBL01	49	49
51	Delissa Kimmince	33	12	TRUE	WBBL01	49	49
20	Ashleigh Barty	3	4	TRUE	WBBL01	49	49
93	Jemma Barsby	0	2	TRUE	WBBL01	49	49
104	Kate Cross	1	1	TRUE	WBBL01	49	49
5	Alyssa Healy	44	36	TRUE	WBBL01	50	50
55	Ellyse Perry	1	14	TRUE	WBBL01	50	50
21	Ashleigh Gardner	55	36	TRUE	WBBL01	50	50
182	Sara McGlashan	49	22	FALSE	WBBL01	50	50
140	Marizanne Kapp	12	9	TRUE	WBBL01	50	50
183	Sarah Aley	2	2	TRUE	WBBL01	50	50
12	Angela Reakes	2	3	TRUE	WBBL01	50	50
131	Lisa Sthalekar	0	0	FALSE	WBBL01	50	50
165	Rachael Haynes	6	11	TRUE	WBBL01	50	50
198	Stafanie Taylor	10	15	TRUE	WBBL01	50	50
2	Alex Blackwell	0	1	TRUE	WBBL01	50	50
156	Nicola Carey	53	36	TRUE	WBBL01	50	50
152	Naomi Stalenberg	0	1	TRUE	WBBL01	50	50
68	Erin Osborne	36	32	TRUE	WBBL01	50	50
39	Claire Koski	10	5	TRUE	WBBL01	50	50
170	Rene Farrell	17	9	TRUE	WBBL01	50	50
23	Belinda Vakarewa	0	1	TRUE	WBBL01	50	50
137	Maisy Gibson	2	3	FALSE	WBBL01	50	50
121	Lauren Cheatle	4	6	FALSE	WBBL01	50	50
142	Meg Lanning	22	33	TRUE	WBBL01	51	51
110	Katie Mack	5	15	TRUE	WBBL01	51	51
147	Mignon du Preez	16	19	TRUE	WBBL01	51	51
153	Nat Sciver	20	15	TRUE	WBBL01	51	51
61	Emma Inglis	14	15	TRUE	WBBL01	51	51
15	Anna Lanning	11	18	TRUE	WBBL01	51	51
62	Emma Kearney	1	2	TRUE	WBBL01	51	51
150	Morna Nielsen	2	3	FALSE	WBBL01	51	51
87	Heather Knight	7	21	TRUE	WBBL01	51	51
84	Hayley Matthews	8	10	TRUE	WBBL01	51	51
214	Veronica Pyke	16	16	TRUE	WBBL01	51	51
9	Amy Satterthwaite	27	37	FALSE	WBBL01	51	51
66	Erin Burns	9	8	TRUE	WBBL01	51	51
41	Corinne Hall	27	28	FALSE	WBBL01	51	51
116	Kris Britt	8	17	TRUE	WBBL01	52	52
45	Dane van Niekerk	52	44	TRUE	WBBL01	52	52
94	Jenny Taffs	8	12	TRUE	WBBL01	52	52
185	Sarah Elliott	35	30	TRUE	WBBL01	52	52
47	Danni Wyatt	1	3	TRUE	WBBL01	52	52
166	Rachel Priest	8	7	TRUE	WBBL01	52	52
149	Molly Strano	7	5	FALSE	WBBL01	52	52
26	Briana Binch	2	2	FALSE	WBBL01	52	52
35	Charlotte Edwards	15	22	TRUE	WBBL01	52	52
56	Elyse Villani	72	50	FALSE	WBBL01	52	52
202	Suzie Bates	42	26	FALSE	WBBL01	52	52
165	Rachael Haynes	18	16	TRUE	WBBL01	53	53
198	Stafanie Taylor	0	4	TRUE	WBBL01	53	53
152	Naomi Stalenberg	6	14	TRUE	WBBL01	53	53
2	Alex Blackwell	31	39	TRUE	WBBL01	53	53
156	Nicola Carey	20	24	TRUE	WBBL01	53	53
68	Erin Osborne	6	7	TRUE	WBBL01	53	53
170	Rene Farrell	11	10	FALSE	WBBL01	53	53
39	Claire Koski	0	1	TRUE	WBBL01	53	53
121	Lauren Cheatle	2	4	TRUE	WBBL01	53	53
137	Maisy Gibson	1	1	TRUE	WBBL01	53	53
142	Meg Lanning	13	26	TRUE	WBBL01	53	53
110	Katie Mack	0	1	TRUE	WBBL01	53	53
147	Mignon du Preez	13	21	TRUE	WBBL01	53	53
153	Nat Sciver	24	26	TRUE	WBBL01	53	53
61	Emma Inglis	32	34	TRUE	WBBL01	53	53
112	Kelly Applebee	7	7	TRUE	WBBL01	53	53
15	Anna Lanning	0	0	TRUE	WBBL01	53	53
62	Emma Kearney	1	2	TRUE	WBBL01	53	53
150	Morna Nielsen	5	3	FALSE	WBBL01	53	53
108	Kath Hempenstall	0	0	FALSE	WBBL01	53	53
87	Heather Knight	33	34	TRUE	WBBL01	54	54
214	Veronica Pyke	12	24	TRUE	WBBL01	54	54
9	Amy Satterthwaite	35	29	TRUE	WBBL01	54	54
66	Erin Burns	22	21	TRUE	WBBL01	54	54
84	Hayley Matthews	17	12	FALSE	WBBL01	54	54
41	Corinne Hall	0	0	FALSE	WBBL01	54	54
5	Alyssa Healy	11	10	TRUE	WBBL01	54	54
55	Ellyse Perry	2	4	TRUE	WBBL01	54	54
21	Ashleigh Gardner	2	2	TRUE	WBBL01	54	54
182	Sara McGlashan	79	58	FALSE	WBBL01	54	54
140	Marizanne Kapp	0	3	TRUE	WBBL01	54	54
131	Lisa Sthalekar	10	17	TRUE	WBBL01	54	54
183	Sarah Aley	5	9	TRUE	WBBL01	54	54
12	Angela Reakes	8	11	TRUE	WBBL01	54	54
103	Kara Sutherland	1	2	TRUE	WBBL01	54	54
57	Emily Leys	1	4	FALSE	WBBL01	54	54
65	Erica Kershaw	14	15	TRUE	WBBL01	55	55
47	Danni Wyatt	48	37	TRUE	WBBL01	55	55
149	Molly Strano	4	10	TRUE	WBBL01	55	55
45	Dane van Niekerk	15	10	TRUE	WBBL01	55	55
116	Kris Britt	4	9	TRUE	WBBL01	55	55
166	Rachel Priest	4	4	TRUE	WBBL01	55	55
185	Sarah Elliott	9	10	TRUE	WBBL01	55	55
26	Briana Binch	12	17	FALSE	WBBL01	55	55
30	Cassie Brock	4	6	TRUE	WBBL01	55	55
157	Nicola Hancock	3	2	FALSE	WBBL01	55	55
192	Shelley Nitschke	0	4	TRUE	WBBL01	55	55
187	Sarah Taylor	32	31	TRUE	WBBL01	55	55
184	Sarah Coyte	0	4	TRUE	WBBL01	55	55
195	Sophie Devine	11	7	TRUE	WBBL01	55	55
27	Bridget Patterson	25	27	TRUE	WBBL01	55	55
123	Lauren Ebsary	5	3	TRUE	WBBL01	55	55
204	Tahlia McGrath	3	10	TRUE	WBBL01	55	55
197	Stacy-Ann King	4	4	TRUE	WBBL01	55	55
145	Megan Schutt	9	11	TRUE	WBBL01	55	55
179	Samantha Betts	7	10	TRUE	WBBL01	55	55
6	Amanda-Jade Wellington	5	3	FALSE	WBBL01	55	55
166	Rachel Priest	19	13	TRUE	WBBL01	56	56
45	Dane van Niekerk	1	5	TRUE	WBBL01	56	56
47	Danni Wyatt	0	2	TRUE	WBBL01	56	56
116	Kris Britt	14	19	TRUE	WBBL01	56	56
185	Sarah Elliott	7	11	TRUE	WBBL01	56	56
149	Molly Strano	19	23	TRUE	WBBL01	56	56
30	Cassie Brock	31	29	TRUE	WBBL01	56	56
94	Jenny Taffs	7	11	TRUE	WBBL01	56	56
65	Erica Kershaw	5	4	FALSE	WBBL01	56	56
26	Briana Binch	3	3	FALSE	WBBL01	56	56
35	Charlotte Edwards	63	51	TRUE	WBBL01	56	56
56	Elyse Villani	43	37	FALSE	WBBL01	56	56
202	Suzie Bates	4	4	FALSE	WBBL01	56	56
165	Rachael Haynes	15	21	TRUE	WBBL01	57	57
198	Stafanie Taylor	24	25	TRUE	WBBL01	57	57
2	Alex Blackwell	39	41	TRUE	WBBL01	57	57
152	Naomi Stalenberg	6	5	TRUE	WBBL01	57	57
156	Nicola Carey	19	18	TRUE	WBBL01	57	57
68	Erin Osborne	2	4	TRUE	WBBL01	57	57
39	Claire Koski	7	6	FALSE	WBBL01	57	57
35	Charlotte Edwards	18	30	TRUE	WBBL01	57	57
56	Elyse Villani	23	10	TRUE	WBBL01	57	57
202	Suzie Bates	11	25	TRUE	WBBL01	57	57
158	Nicole Bolton	1	4	TRUE	WBBL01	57	57
36	Chloe Piparo	17	16	TRUE	WBBL01	57	57
109	Katherine Brunt	18	20	TRUE	WBBL01	57	57
59	Emma Biss	1	4	TRUE	WBBL01	57	57
95	Jenny Wallace	8	4	TRUE	WBBL01	57	57
86	Heather Graham	8	5	FALSE	WBBL01	57	57
155	Nicky Shaw	0	2	TRUE	WBBL01	57	57
87	Heather Knight	16	13	TRUE	WBBL01	58	58
214	Veronica Pyke	0	1	TRUE	WBBL01	58	58
66	Erin Burns	26	27	TRUE	WBBL01	58	58
9	Amy Satterthwaite	24	24	TRUE	WBBL01	58	58
84	Hayley Matthews	5	3	TRUE	WBBL01	58	58
41	Corinne Hall	2	4	TRUE	WBBL01	58	58
188	Sasha Moloney	7	9	TRUE	WBBL01	58	58
101	Julie Hunter	4	3	TRUE	WBBL01	58	58
143	Meg Phillips	0	0	FALSE	WBBL01	58	58
5	Alyssa Healy	32	22	FALSE	WBBL01	58	58
55	Ellyse Perry	22	16	FALSE	WBBL01	58	58
5	Alyssa Healy	19	20	TRUE	WBBL01	59	59
55	Ellyse Perry	8	13	TRUE	WBBL01	59	59
21	Ashleigh Gardner	20	16	TRUE	WBBL01	59	59
182	Sara McGlashan	20	21	TRUE	WBBL01	59	59
140	Marizanne Kapp	7	7	TRUE	WBBL01	59	59
131	Lisa Sthalekar	1	2	TRUE	WBBL01	59	59
183	Sarah Aley	7	15	TRUE	WBBL01	59	59
12	Angela Reakes	23	18	FALSE	WBBL01	59	59
103	Kara Sutherland	7	8	FALSE	WBBL01	59	59
165	Rachael Haynes	37	50	TRUE	WBBL01	59	59
198	Stafanie Taylor	27	35	TRUE	WBBL01	59	59
152	Naomi Stalenberg	0	1	TRUE	WBBL01	59	59
2	Alex Blackwell	30	23	TRUE	WBBL01	59	59
156	Nicola Carey	1	1	TRUE	WBBL01	59	59
68	Erin Osborne	1	1	TRUE	WBBL01	59	59
170	Rene Farrell	1	4	TRUE	WBBL01	59	59
39	Claire Koski	5	3	FALSE	WBBL01	59	59
121	Lauren Cheatle	0	0	FALSE	WBBL01	59	59
56	Elyse Villani	3	9	TRUE	WBBL02	1	60
202	Suzie Bates	14	17	TRUE	WBBL02	1	60
158	Nicole Bolton	19	28	TRUE	WBBL02	1	60
86	Heather Graham	10	17	TRUE	WBBL02	1	60
123	Lauren Ebsary	26	24	FALSE	WBBL02	1	60
109	Katherine Brunt	41	24	TRUE	WBBL02	1	60
144	Megan Banting	2	2	TRUE	WBBL02	1	60
84	Hayley Matthews	48	38	TRUE	WBBL02	1	60
74	Georgia Redmayne	24	28	TRUE	WBBL02	1	60
87	Heather Knight	15	16	TRUE	WBBL02	1	60
9	Amy Satterthwaite	7	11	TRUE	WBBL02	1	60
66	Erin Burns	14	12	FALSE	WBBL02	1	60
41	Corinne Hall	2	8	TRUE	WBBL02	1	60
188	Sasha Moloney	1	1	FALSE	WBBL02	1	60
27	Bridget Patterson	15	16	TRUE	WBBL02	2	61
206	Tammy Beaumont	2	3	TRUE	WBBL02	2	61
35	Charlotte Edwards	1	2	TRUE	WBBL02	2	61
184	Sarah Coyte	0	1	TRUE	WBBL02	2	61
204	Tahlia McGrath	11	13	TRUE	WBBL02	2	61
195	Sophie Devine	43	38	TRUE	WBBL02	2	61
192	Shelley Nitschke	4	7	TRUE	WBBL02	2	61
209	Tegan McPharlin	19	19	TRUE	WBBL02	2	61
4	Alex Price	4	9	TRUE	WBBL02	2	61
145	Megan Schutt	9	7	TRUE	WBBL02	2	61
6	Amanda-Jade Wellington	2	3	FALSE	WBBL02	2	61
166	Rachel Priest	0	3	TRUE	WBBL02	2	61
77	Grace Harris	5	4	TRUE	WBBL02	2	61
116	Kris Britt	21	26	TRUE	WBBL02	2	61
47	Danni Wyatt	5	16	TRUE	WBBL02	2	61
196	Sophie Molineux	37	30	FALSE	WBBL02	2	61
149	Molly Strano	7	11	TRUE	WBBL02	2	61
126	Lea Tahuhu	4	8	TRUE	WBBL02	2	61
76	Georgia Wareham	1	5	TRUE	WBBL02	2	61
160	Nicole Goodwin	2	3	TRUE	WBBL02	2	61
154	Natalie Plane	8	3	TRUE	WBBL02	2	61
138	Maitlan Brown	3	7	TRUE	WBBL02	2	61
142	Meg Lanning	33	28	TRUE	WBBL02	3	62
61	Emma Inglis	46	28	TRUE	WBBL02	3	62
96	Jess Duffin	7	6	TRUE	WBBL02	3	62
153	Nat Sciver	6	6	TRUE	WBBL02	3	62
110	Katie Mack	30	27	TRUE	WBBL02	3	62
83	Hayley Jensen	6	15	TRUE	WBBL02	3	62
62	Emma Kearney	10	6	TRUE	WBBL02	3	62
46	Danielle Hazell	3	6	TRUE	WBBL02	3	62
1	Alana King	0	0	FALSE	WBBL02	3	62
165	Rachael Haynes	31	28	TRUE	WBBL02	3	62
198	Stafanie Taylor	32	35	TRUE	WBBL02	3	62
2	Alex Blackwell	2	4	TRUE	WBBL02	3	62
81	Harmanpreet Kaur	47	28	FALSE	WBBL02	3	62
68	Erin Osborne	1	8	TRUE	WBBL02	3	62
152	Naomi Stalenberg	24	17	FALSE	WBBL02	3	62
27	Bridget Patterson	3	17	TRUE	WBBL02	4	63
206	Tammy Beaumont	20	23	TRUE	WBBL02	4	63
4	Alex Price	6	4	TRUE	WBBL02	4	63
35	Charlotte Edwards	31	28	TRUE	WBBL02	4	63
184	Sarah Coyte	3	8	TRUE	WBBL02	4	63
195	Sophie Devine	41	27	FALSE	WBBL02	4	63
145	Megan Schutt	3	4	TRUE	WBBL02	4	63
204	Tahlia McGrath	16	9	FALSE	WBBL02	4	63
77	Grace Harris	10	14	TRUE	WBBL02	4	63
166	Rachel Priest	44	37	TRUE	WBBL02	4	63
116	Kris Britt	10	16	TRUE	WBBL02	4	63
47	Danni Wyatt	34	32	FALSE	WBBL02	4	63
196	Sophie Molineux	28	18	FALSE	WBBL02	4	63
202	Suzie Bates	48	46	TRUE	WBBL02	5	64
56	Elyse Villani	54	45	TRUE	WBBL02	5	64
109	Katherine Brunt	17	14	TRUE	WBBL02	5	64
158	Nicole Bolton	7	7	TRUE	WBBL02	5	64
86	Heather Graham	6	6	FALSE	WBBL02	5	64
123	Lauren Ebsary	6	2	FALSE	WBBL02	5	64
84	Hayley Matthews	9	18	TRUE	WBBL02	5	64
74	Georgia Redmayne	5	7	TRUE	WBBL02	5	64
87	Heather Knight	8	9	TRUE	WBBL02	5	64
9	Amy Satterthwaite	18	19	TRUE	WBBL02	5	64
66	Erin Burns	13	12	TRUE	WBBL02	5	64
41	Corinne Hall	13	11	TRUE	WBBL02	5	64
188	Sasha Moloney	10	15	TRUE	WBBL02	5	64
64	Emma Thompson	6	9	TRUE	WBBL02	5	64
214	Veronica Pyke	27	15	FALSE	WBBL02	5	64
28	Brooke Hepburn	1	3	TRUE	WBBL02	5	64
106	Katelyn Fryett	1	2	FALSE	WBBL02	5	64
5	Alyssa Healy	48	42	TRUE	WBBL02	6	65
55	Ellyse Perry	42	42	TRUE	WBBL02	6	65
21	Ashleigh Gardner	8	14	TRUE	WBBL02	6	65
182	Sara McGlashan	27	16	TRUE	WBBL02	6	65
140	Marizanne Kapp	2	5	TRUE	WBBL02	6	65
12	Angela Reakes	1	2	FALSE	WBBL02	6	65
183	Sarah Aley	0	1	TRUE	WBBL02	6	65
24	Beth Mooney	0	3	TRUE	WBBL02	6	65
114	Kirby Short	10	16	TRUE	WBBL02	6	65
193	Smriti Mandhana	2	4	TRUE	WBBL02	6	65
51	Delissa Kimmince	23	26	TRUE	WBBL02	6	65
49	Deandra Dottin	60	44	FALSE	WBBL02	6	65
97	Jess Jonassen	30	18	TRUE	WBBL02	6	65
93	Jemma Barsby	9	5	FALSE	WBBL02	6	65
24	Beth Mooney	4	8	TRUE	WBBL02	7	66
114	Kirby Short	6	14	TRUE	WBBL02	7	66
193	Smriti Mandhana	5	8	TRUE	WBBL02	7	66
51	Delissa Kimmince	0	4	TRUE	WBBL02	7	66
49	Deandra Dottin	12	15	TRUE	WBBL02	7	66
97	Jess Jonassen	10	21	TRUE	WBBL02	7	66
93	Jemma Barsby	26	31	FALSE	WBBL02	7	66
78	Haidee Birkett	14	17	TRUE	WBBL02	7	66
103	Kara Sutherland	1	1	TRUE	WBBL02	7	66
89	Holly Ferling	1	1	TRUE	WBBL02	7	66
5	Alyssa Healy	7	13	TRUE	WBBL02	7	66
55	Ellyse Perry	45	43	FALSE	WBBL02	7	66
21	Ashleigh Gardner	15	25	TRUE	WBBL02	7	66
182	Sara McGlashan	13	15	FALSE	WBBL02	7	66
142	Meg Lanning	14	18	TRUE	WBBL02	8	67
61	Emma Inglis	10	15	TRUE	WBBL02	8	67
96	Jess Duffin	36	39	TRUE	WBBL02	8	67
83	Hayley Jensen	0	2	TRUE	WBBL02	8	67
110	Katie Mack	26	26	TRUE	WBBL02	8	67
128	Lily Bardsley	5	8	TRUE	WBBL02	8	67
62	Emma Kearney	2	2	TRUE	WBBL02	8	67
46	Danielle Hazell	5	6	TRUE	WBBL02	8	67
1	Alana King	0	2	TRUE	WBBL02	8	67
150	Morna Nielsen	5	3	FALSE	WBBL02	8	67
165	Rachael Haynes	35	31	TRUE	WBBL02	8	67
198	Stafanie Taylor	29	38	TRUE	WBBL02	8	67
2	Alex Blackwell	21	23	FALSE	WBBL02	8	67
81	Harmanpreet Kaur	30	21	FALSE	WBBL02	8	67
24	Beth Mooney	6	13	TRUE	WBBL02	10	69
114	Kirby Short	19	25	TRUE	WBBL02	10	69
193	Smriti Mandhana	21	25	TRUE	WBBL02	10	69
51	Delissa Kimmince	3	5	TRUE	WBBL02	10	69
49	Deandra Dottin	11	17	TRUE	WBBL02	10	69
97	Jess Jonassen	6	12	TRUE	WBBL02	10	69
93	Jemma Barsby	1	4	TRUE	WBBL02	10	69
210	Tess Cooper	1	5	TRUE	WBBL02	10	69
78	Haidee Birkett	6	7	TRUE	WBBL02	10	69
180	Sammy-Jo Johnson	10	6	FALSE	WBBL02	10	69
89	Holly Ferling	1	1	FALSE	WBBL02	10	69
202	Suzie Bates	3	7	TRUE	WBBL02	10	69
56	Elyse Villani	17	24	TRUE	WBBL02	10	69
158	Nicole Bolton	46	43	FALSE	WBBL02	10	69
86	Heather Graham	29	29	FALSE	WBBL02	10	69
5	Alyssa Healy	5	6	TRUE	WBBL02	11	70
55	Ellyse Perry	0	1	TRUE	WBBL02	11	70
45	Dane van Niekerk	0	5	TRUE	WBBL02	11	70
21	Ashleigh Gardner	38	41	TRUE	WBBL02	11	70
182	Sara McGlashan	40	32	TRUE	WBBL02	11	70
140	Marizanne Kapp	16	14	TRUE	WBBL02	11	70
12	Angela Reakes	11	9	TRUE	WBBL02	11	70
183	Sarah Aley	5	7	TRUE	WBBL02	11	70
131	Lisa Sthalekar	3	3	FALSE	WBBL02	11	70
57	Emily Leys	1	2	FALSE	WBBL02	11	70
61	Emma Inglis	6	8	TRUE	WBBL02	11	70
142	Meg Lanning	66	48	FALSE	WBBL02	11	70
96	Jess Duffin	0	2	TRUE	WBBL02	11	70
83	Hayley Jensen	31	30	TRUE	WBBL02	11	70
110	Katie Mack	14	16	FALSE	WBBL02	11	70
198	Stafanie Taylor	6	14	TRUE	WBBL02	12	71
165	Rachael Haynes	8	11	TRUE	WBBL02	12	71
2	Alex Blackwell	28	27	TRUE	WBBL02	12	71
81	Harmanpreet Kaur	0	3	TRUE	WBBL02	12	71
68	Erin Osborne	6	20	TRUE	WBBL02	12	71
152	Naomi Stalenberg	18	19	FALSE	WBBL02	12	71
170	Rene Farrell	29	26	FALSE	WBBL02	12	71
206	Tammy Beaumont	5	8	TRUE	WBBL02	12	71
27	Bridget Patterson	27	40	TRUE	WBBL02	12	71
195	Sophie Devine	43	33	TRUE	WBBL02	12	71
184	Sarah Coyte	3	5	TRUE	WBBL02	12	71
192	Shelley Nitschke	8	10	FALSE	WBBL02	12	71
204	Tahlia McGrath	10	12	FALSE	WBBL02	12	71
84	Hayley Matthews	0	2	TRUE	WBBL02	13	72
74	Georgia Redmayne	39	41	TRUE	WBBL02	13	72
87	Heather Knight	2	8	TRUE	WBBL02	13	72
9	Amy Satterthwaite	45	43	FALSE	WBBL02	13	72
66	Erin Burns	11	12	TRUE	WBBL02	13	72
214	Veronica Pyke	27	15	FALSE	WBBL02	13	72
77	Grace Harris	1	6	TRUE	WBBL02	13	72
166	Rachel Priest	7	13	TRUE	WBBL02	13	72
116	Kris Britt	51	49	FALSE	WBBL02	13	72
47	Danni Wyatt	25	22	TRUE	WBBL02	13	72
196	Sophie Molineux	3	5	TRUE	WBBL02	13	72
149	Molly Strano	34	23	TRUE	WBBL02	13	72
126	Lea Tahuhu	3	2	FALSE	WBBL02	13	72
5	Alyssa Healy	9	9	TRUE	WBBL02	14	73
55	Ellyse Perry	4	9	TRUE	WBBL02	14	73
45	Dane van Niekerk	0	5	TRUE	WBBL02	14	73
21	Ashleigh Gardner	43	32	TRUE	WBBL02	14	73
182	Sara McGlashan	7	17	TRUE	WBBL02	14	73
140	Marizanne Kapp	32	32	FALSE	WBBL02	14	73
12	Angela Reakes	12	12	TRUE	WBBL02	14	73
183	Sarah Aley	1	2	TRUE	WBBL02	14	73
131	Lisa Sthalekar	1	1	TRUE	WBBL02	14	73
57	Emily Leys	1	1	FALSE	WBBL02	14	73
61	Emma Inglis	1	3	TRUE	WBBL02	14	73
142	Meg Lanning	9	9	TRUE	WBBL02	14	73
96	Jess Duffin	45	48	FALSE	WBBL02	14	73
83	Hayley Jensen	5	9	TRUE	WBBL02	14	73
110	Katie Mack	48	33	FALSE	WBBL02	14	73
84	Hayley Matthews	7	9	TRUE	WBBL02	15	74
74	Georgia Redmayne	17	23	TRUE	WBBL02	15	74
87	Heather Knight	5	13	TRUE	WBBL02	15	74
9	Amy Satterthwaite	52	41	FALSE	WBBL02	15	74
66	Erin Burns	7	9	TRUE	WBBL02	15	74
41	Corinne Hall	27	20	TRUE	WBBL02	15	74
214	Veronica Pyke	3	5	FALSE	WBBL02	15	74
77	Grace Harris	15	12	TRUE	WBBL02	15	74
166	Rachel Priest	19	18	TRUE	WBBL02	15	74
116	Kris Britt	36	37	TRUE	WBBL02	15	74
47	Danni Wyatt	35	40	TRUE	WBBL02	15	74
196	Sophie Molineux	9	8	TRUE	WBBL02	15	74
149	Molly Strano	3	6	TRUE	WBBL02	15	74
126	Lea Tahuhu	0	0	FALSE	WBBL02	15	74
202	Suzie Bates	15	17	TRUE	WBBL02	16	75
56	Elyse Villani	19	23	TRUE	WBBL02	16	75
158	Nicole Bolton	1	9	TRUE	WBBL02	16	75
86	Heather Graham	5	10	TRUE	WBBL02	16	75
123	Lauren Ebsary	10	17	TRUE	WBBL02	16	75
109	Katherine Brunt	1	2	TRUE	WBBL02	16	75
144	Megan Banting	10	14	TRUE	WBBL02	16	75
36	Chloe Piparo	17	17	TRUE	WBBL02	16	75
163	Piepa Cleary	7	10	TRUE	WBBL02	16	75
63	Emma King	2	2	FALSE	WBBL02	16	75
24	Beth Mooney	67	46	FALSE	WBBL02	16	75
114	Kirby Short	13	18	TRUE	WBBL02	16	75
193	Smriti Mandhana	1	4	TRUE	WBBL02	16	75
51	Delissa Kimmince	4	9	FALSE	WBBL02	16	75
61	Emma Inglis	16	24	TRUE	WBBL02	17	76
142	Meg Lanning	97	72	FALSE	WBBL02	17	76
96	Jess Duffin	16	19	TRUE	WBBL02	17	76
110	Katie Mack	7	6	FALSE	WBBL02	17	76
24	Beth Mooney	2	3	TRUE	WBBL02	17	76
114	Kirby Short	27	37	TRUE	WBBL02	17	76
51	Delissa Kimmince	3	10	TRUE	WBBL02	17	76
193	Smriti Mandhana	1	5	TRUE	WBBL02	17	76
49	Deandra Dottin	24	27	TRUE	WBBL02	17	76
97	Jess Jonassen	14	18	TRUE	WBBL02	17	76
93	Jemma Barsby	8	11	TRUE	WBBL02	17	76
78	Haidee Birkett	6	6	FALSE	WBBL02	17	76
180	Sammy-Jo Johnson	3	3	FALSE	WBBL02	17	76
77	Grace Harris	2	7	TRUE	WBBL02	18	77
166	Rachel Priest	13	13	TRUE	WBBL02	18	77
116	Kris Britt	50	52	FALSE	WBBL02	18	77
47	Danni Wyatt	2	6	TRUE	WBBL02	18	77
196	Sophie Molineux	2	7	TRUE	WBBL02	18	77
149	Molly Strano	37	35	FALSE	WBBL02	18	77
165	Rachael Haynes	13	9	TRUE	WBBL02	18	77
198	Stafanie Taylor	13	21	TRUE	WBBL02	18	77
2	Alex Blackwell	61	38	FALSE	WBBL02	18	77
81	Harmanpreet Kaur	24	27	FALSE	WBBL02	18	77
84	Hayley Matthews	17	17	TRUE	WBBL02	19	78
74	Georgia Redmayne	41	43	FALSE	WBBL02	19	78
87	Heather Knight	69	47	TRUE	WBBL02	19	78
66	Erin Burns	6	8	TRUE	WBBL02	19	78
9	Amy Satterthwaite	6	5	FALSE	WBBL02	19	78
27	Bridget Patterson	2	4	TRUE	WBBL02	19	78
206	Tammy Beaumont	15	19	TRUE	WBBL02	19	78
192	Shelley Nitschke	1	4	TRUE	WBBL02	19	78
195	Sophie Devine	103	48	FALSE	WBBL02	19	78
204	Tahlia McGrath	19	24	FALSE	WBBL02	19	78
24	Beth Mooney	55	50	TRUE	WBBL02	20	79
114	Kirby Short	19	25	TRUE	WBBL02	20	79
97	Jess Jonassen	32	28	TRUE	WBBL02	20	79
49	Deandra Dottin	2	3	TRUE	WBBL02	20	79
118	Laura Kimmince	9	8	TRUE	WBBL02	20	79
193	Smriti Mandhana	11	6	FALSE	WBBL02	20	79
142	Meg Lanning	50	42	TRUE	WBBL02	20	79
61	Emma Inglis	41	39	TRUE	WBBL02	20	79
96	Jess Duffin	6	11	TRUE	WBBL02	20	79
110	Katie Mack	14	14	FALSE	WBBL02	20	79
83	Hayley Jensen	3	6	TRUE	WBBL02	20	79
128	Lily Bardsley	0	2	TRUE	WBBL02	20	79
62	Emma Kearney	4	4	TRUE	WBBL02	20	79
1	Alana King	1	2	FALSE	WBBL02	20	79
166	Rachel Priest	21	19	TRUE	WBBL02	21	80
196	Sophie Molineux	16	38	TRUE	WBBL02	21	80
116	Kris Britt	1	6	TRUE	WBBL02	21	80
47	Danni Wyatt	26	21	TRUE	WBBL02	21	80
149	Molly Strano	10	15	FALSE	WBBL02	21	80
126	Lea Tahuhu	1	2	TRUE	WBBL02	21	80
76	Georgia Wareham	2	7	TRUE	WBBL02	21	80
16	Annabel Sutherland	9	13	FALSE	WBBL02	21	80
198	Stafanie Taylor	48	37	FALSE	WBBL02	21	80
165	Rachael Haynes	14	14	TRUE	WBBL02	21	80
152	Naomi Stalenberg	4	4	TRUE	WBBL02	21	80
2	Alex Blackwell	27	16	FALSE	WBBL02	21	80
5	Alyssa Healy	55	38	TRUE	WBBL02	23	82
55	Ellyse Perry	42	42	TRUE	WBBL02	23	82
21	Ashleigh Gardner	52	31	FALSE	WBBL02	23	82
182	Sara McGlashan	8	8	TRUE	WBBL02	23	82
45	Dane van Niekerk	1	1	FALSE	WBBL02	23	82
165	Rachael Haynes	6	10	TRUE	WBBL02	23	82
198	Stafanie Taylor	12	8	TRUE	WBBL02	23	82
152	Naomi Stalenberg	4	2	TRUE	WBBL02	23	82
2	Alex Blackwell	31	30	TRUE	WBBL02	23	82
81	Harmanpreet Kaur	18	20	TRUE	WBBL02	23	82
68	Erin Osborne	32	30	TRUE	WBBL02	23	82
156	Nicola Carey	20	15	TRUE	WBBL02	23	82
170	Rene Farrell	2	3	FALSE	WBBL02	23	82
39	Claire Koski	1	3	FALSE	WBBL02	23	82
84	Hayley Matthews	27	33	TRUE	WBBL02	24	83
74	Georgia Redmayne	7	14	TRUE	WBBL02	24	83
87	Heather Knight	11	13	TRUE	WBBL02	24	83
66	Erin Burns	15	15	TRUE	WBBL02	24	83
41	Corinne Hall	8	9	TRUE	WBBL02	24	83
90	Isobel Joyce	24	27	TRUE	WBBL02	24	83
214	Veronica Pyke	3	4	TRUE	WBBL02	24	83
64	Emma Thompson	2	2	FALSE	WBBL02	24	83
143	Meg Phillips	1	3	TRUE	WBBL02	24	83
5	Alyssa Healy	0	4	TRUE	WBBL02	24	83
55	Ellyse Perry	44	44	FALSE	WBBL02	24	83
21	Ashleigh Gardner	35	32	TRUE	WBBL02	24	83
182	Sara McGlashan	10	14	TRUE	WBBL02	24	83
45	Dane van Niekerk	17	16	FALSE	WBBL02	24	83
202	Suzie Bates	1	3	TRUE	WBBL02	25	84
56	Elyse Villani	60	43	TRUE	WBBL02	25	84
36	Chloe Piparo	7	11	TRUE	WBBL02	25	84
158	Nicole Bolton	12	17	TRUE	WBBL02	25	84
86	Heather Graham	19	17	TRUE	WBBL02	25	84
109	Katherine Brunt	20	18	FALSE	WBBL02	25	84
123	Lauren Ebsary	18	11	FALSE	WBBL02	25	84
166	Rachel Priest	6	10	TRUE	WBBL02	25	84
196	Sophie Molineux	37	37	TRUE	WBBL02	25	84
116	Kris Britt	1	8	TRUE	WBBL02	25	84
47	Danni Wyatt	24	18	TRUE	WBBL02	25	84
138	Maitlan Brown	13	11	TRUE	WBBL02	25	84
149	Molly Strano	11	13	TRUE	WBBL02	25	84
126	Lea Tahuhu	2	5	TRUE	WBBL02	25	84
76	Georgia Wareham	12	12	FALSE	WBBL02	25	84
16	Annabel Sutherland	4	6	FALSE	WBBL02	25	84
206	Tammy Beaumont	2	8	TRUE	WBBL02	26	85
4	Alex Price	3	5	TRUE	WBBL02	26	85
195	Sophie Devine	0	3	TRUE	WBBL02	26	85
204	Tahlia McGrath	27	31	TRUE	WBBL02	26	85
27	Bridget Patterson	14	21	TRUE	WBBL02	26	85
192	Shelley Nitschke	16	24	TRUE	WBBL02	26	85
209	Tegan McPharlin	5	5	TRUE	WBBL02	26	85
184	Sarah Coyte	2	6	TRUE	WBBL02	26	85
6	Amanda-Jade Wellington	0	5	TRUE	WBBL02	26	85
145	Megan Schutt	8	8	FALSE	WBBL02	26	85
185	Sarah Elliott	2	4	FALSE	WBBL02	26	85
202	Suzie Bates	1	3	TRUE	WBBL02	26	85
56	Elyse Villani	2	4	TRUE	WBBL02	26	85
36	Chloe Piparo	1	6	TRUE	WBBL02	26	85
158	Nicole Bolton	28	32	FALSE	WBBL02	26	85
123	Lauren Ebsary	16	29	TRUE	WBBL02	26	85
86	Heather Graham	27	22	FALSE	WBBL02	26	85
142	Meg Lanning	64	53	TRUE	WBBL02	27	86
61	Emma Inglis	38	43	TRUE	WBBL02	27	86
96	Jess Duffin	14	20	TRUE	WBBL02	27	86
153	Nat Sciver	2	2	FALSE	WBBL02	27	86
110	Katie Mack	4	2	FALSE	WBBL02	27	86
166	Rachel Priest	31	19	TRUE	WBBL02	27	86
196	Sophie Molineux	18	13	FALSE	WBBL02	27	86
47	Danni Wyatt	1	1	FALSE	WBBL02	27	86
165	Rachael Haynes	40	29	TRUE	WBBL02	28	87
152	Naomi Stalenberg	5	8	TRUE	WBBL02	28	87
2	Alex Blackwell	20	29	TRUE	WBBL02	28	87
81	Harmanpreet Kaur	26	29	FALSE	WBBL02	28	87
156	Nicola Carey	6	7	TRUE	WBBL02	28	87
148	Mikayla Hinkley	8	3	TRUE	WBBL02	28	87
68	Erin Osborne	11	9	TRUE	WBBL02	28	87
39	Claire Koski	8	7	TRUE	WBBL02	28	87
121	Lauren Cheatle	0	0	TRUE	WBBL02	28	87
170	Rene Farrell	0	0	FALSE	WBBL02	28	87
24	Beth Mooney	34	40	TRUE	WBBL02	28	87
114	Kirby Short	30	28	TRUE	WBBL02	28	87
97	Jess Jonassen	5	8	TRUE	WBBL02	28	87
118	Laura Kimmince	15	9	TRUE	WBBL02	28	87
193	Smriti Mandhana	6	5	TRUE	WBBL02	28	87
51	Delissa Kimmince	1	4	TRUE	WBBL02	28	87
93	Jemma Barsby	11	8	TRUE	WBBL02	28	87
78	Haidee Birkett	0	1	TRUE	WBBL02	28	87
180	Sammy-Jo Johnson	12	11	FALSE	WBBL02	28	87
103	Kara Sutherland	8	6	TRUE	WBBL02	28	87
171	Renee Irvine	1	1	FALSE	WBBL02	28	87
5	Alyssa Healy	51	40	TRUE	WBBL02	29	88
55	Ellyse Perry	34	39	TRUE	WBBL02	29	88
21	Ashleigh Gardner	26	14	TRUE	WBBL02	29	88
182	Sara McGlashan	18	12	FALSE	WBBL02	29	88
45	Dane van Niekerk	25	15	FALSE	WBBL02	29	88
206	Tammy Beaumont	57	56	TRUE	WBBL02	29	88
4	Alex Price	5	6	TRUE	WBBL02	29	88
204	Tahlia McGrath	7	9	TRUE	WBBL02	29	88
192	Shelley Nitschke	14	12	TRUE	WBBL02	29	88
27	Bridget Patterson	40	31	FALSE	WBBL02	29	88
184	Sarah Coyte	9	8	TRUE	WBBL02	29	88
206	Tammy Beaumont	30	34	TRUE	WBBL02	30	89
4	Alex Price	9	12	TRUE	WBBL02	30	89
204	Tahlia McGrath	15	22	TRUE	WBBL02	30	89
192	Shelley Nitschke	15	15	TRUE	WBBL02	30	89
27	Bridget Patterson	1	3	TRUE	WBBL02	30	89
184	Sarah Coyte	0	2	TRUE	WBBL02	30	89
185	Sarah Elliott	4	12	TRUE	WBBL02	30	89
203	Tabatha Saville	0	2	TRUE	WBBL02	30	89
145	Megan Schutt	13	13	TRUE	WBBL02	30	89
209	Tegan McPharlin	1	1	FALSE	WBBL02	30	89
6	Amanda-Jade Wellington	0	3	TRUE	WBBL02	30	89
5	Alyssa Healy	17	20	TRUE	WBBL02	30	89
55	Ellyse Perry	48	41	FALSE	WBBL02	30	89
21	Ashleigh Gardner	8	8	TRUE	WBBL02	30	89
182	Sara McGlashan	13	20	TRUE	WBBL02	30	89
45	Dane van Niekerk	0	1	TRUE	WBBL02	30	89
140	Marizanne Kapp	1	5	TRUE	WBBL02	30	89
12	Angela Reakes	4	5	TRUE	WBBL02	30	89
183	Sarah Aley	3	7	FALSE	WBBL02	30	89
165	Rachael Haynes	8	11	TRUE	WBBL02	31	90
198	Stafanie Taylor	9	6	TRUE	WBBL02	31	90
2	Alex Blackwell	43	49	TRUE	WBBL02	31	90
152	Naomi Stalenberg	3	12	TRUE	WBBL02	31	90
156	Nicola Carey	16	15	TRUE	WBBL02	31	90
68	Erin Osborne	3	6	TRUE	WBBL02	31	90
81	Harmanpreet Kaur	17	13	TRUE	WBBL02	31	90
39	Claire Koski	1	3	TRUE	WBBL02	31	90
121	Lauren Cheatle	6	5	FALSE	WBBL02	31	90
170	Rene Farrell	0	0	FALSE	WBBL02	31	90
24	Beth Mooney	75	66	FALSE	WBBL02	31	90
114	Kirby Short	13	25	TRUE	WBBL02	31	90
97	Jess Jonassen	20	22	FALSE	WBBL02	31	90
202	Suzie Bates	25	28	TRUE	WBBL02	32	91
56	Elyse Villani	8	9	TRUE	WBBL02	32	91
158	Nicole Bolton	1	6	TRUE	WBBL02	32	91
86	Heather Graham	30	25	TRUE	WBBL02	32	91
109	Katherine Brunt	26	23	TRUE	WBBL02	32	91
123	Lauren Ebsary	20	16	TRUE	WBBL02	32	91
36	Chloe Piparo	13	9	FALSE	WBBL02	32	91
19	Anya Shrubsole	0	2	TRUE	WBBL02	32	91
63	Emma King	6	3	FALSE	WBBL02	32	91
166	Rachel Priest	20	26	TRUE	WBBL02	32	91
196	Sophie Molineux	5	6	TRUE	WBBL02	32	91
47	Danni Wyatt	43	42	TRUE	WBBL02	32	91
138	Maitlan Brown	0	1	TRUE	WBBL02	32	91
116	Kris Britt	8	10	TRUE	WBBL02	32	91
77	Grace Harris	39	17	FALSE	WBBL02	32	91
149	Molly Strano	13	7	FALSE	WBBL02	32	91
61	Emma Inglis	14	28	TRUE	WBBL02	33	92
142	Meg Lanning	30	27	TRUE	WBBL02	33	92
96	Jess Duffin	15	16	TRUE	WBBL02	33	92
153	Nat Sciver	11	10	TRUE	WBBL02	33	92
110	Katie Mack	12	19	FALSE	WBBL02	33	92
83	Hayley Jensen	0	6	TRUE	WBBL02	33	92
62	Emma Kearney	23	13	TRUE	WBBL02	33	92
150	Morna Nielsen	1	1	FALSE	WBBL02	33	92
56	Elyse Villani	57	44	TRUE	WBBL02	33	92
202	Suzie Bates	54	53	FALSE	WBBL02	33	92
109	Katherine Brunt	0	0	FALSE	WBBL02	33	92
66	Erin Burns	46	47	TRUE	WBBL02	34	93
74	Georgia Redmayne	8	15	TRUE	WBBL02	34	93
87	Heather Knight	47	29	TRUE	WBBL02	34	93
9	Amy Satterthwaite	32	23	FALSE	WBBL02	34	93
84	Hayley Matthews	16	11	FALSE	WBBL02	34	93
165	Rachael Haynes	28	22	TRUE	WBBL02	34	93
198	Stafanie Taylor	10	9	TRUE	WBBL02	34	93
152	Naomi Stalenberg	11	13	TRUE	WBBL02	34	93
2	Alex Blackwell	20	16	TRUE	WBBL02	34	93
81	Harmanpreet Kaur	32	32	FALSE	WBBL02	34	93
156	Nicola Carey	7	8	TRUE	WBBL02	34	93
68	Erin Osborne	1	5	TRUE	WBBL02	34	93
170	Rene Farrell	0	1	TRUE	WBBL02	34	93
39	Claire Koski	10	6	TRUE	WBBL02	34	93
121	Lauren Cheatle	3	5	TRUE	WBBL02	34	93
178	Samantha Bates	2	4	FALSE	WBBL02	34	93
142	Meg Lanning	21	18	TRUE	WBBL02	35	94
61	Emma Inglis	13	19	TRUE	WBBL02	35	94
96	Jess Duffin	20	25	TRUE	WBBL02	35	94
153	Nat Sciver	37	27	TRUE	WBBL02	35	94
110	Katie Mack	12	15	FALSE	WBBL02	35	94
83	Hayley Jensen	21	16	TRUE	WBBL02	35	94
62	Emma Kearney	0	1	TRUE	WBBL02	35	94
117	Kristen Beams	0	0	TRUE	WBBL02	35	94
166	Rachel Priest	12	12	TRUE	WBBL02	35	94
196	Sophie Molineux	23	20	TRUE	WBBL02	35	94
47	Danni Wyatt	40	31	TRUE	WBBL02	35	94
116	Kris Britt	35	41	TRUE	WBBL02	35	94
77	Grace Harris	10	9	TRUE	WBBL02	35	94
149	Molly Strano	3	4	FALSE	WBBL02	35	94
138	Maitlan Brown	1	1	FALSE	WBBL02	35	94
24	Beth Mooney	78	60	FALSE	WBBL02	36	95
114	Kirby Short	43	36	TRUE	WBBL02	36	95
118	Laura Kimmince	5	6	TRUE	WBBL02	36	95
97	Jess Jonassen	25	18	FALSE	WBBL02	36	95
66	Erin Burns	5	8	TRUE	WBBL02	36	95
74	Georgia Redmayne	3	9	TRUE	WBBL02	36	95
87	Heather Knight	14	10	TRUE	WBBL02	36	95
9	Amy Satterthwaite	57	48	TRUE	WBBL02	36	95
84	Hayley Matthews	32	24	TRUE	WBBL02	36	95
214	Veronica Pyke	0	3	TRUE	WBBL02	36	95
64	Emma Thompson	2	5	TRUE	WBBL02	36	95
41	Corinne Hall	1	2	TRUE	WBBL02	36	95
28	Brooke Hepburn	13	11	FALSE	WBBL02	36	95
101	Julie Hunter	0	0	FALSE	WBBL02	36	95
5	Alyssa Healy	3	13	TRUE	WBBL02	37	96
55	Ellyse Perry	0	2	TRUE	WBBL02	37	96
21	Ashleigh Gardner	40	23	TRUE	WBBL02	37	96
182	Sara McGlashan	36	40	TRUE	WBBL02	37	96
45	Dane van Niekerk	11	11	TRUE	WBBL02	37	96
140	Marizanne Kapp	13	11	FALSE	WBBL02	37	96
12	Angela Reakes	10	9	TRUE	WBBL02	37	96
183	Sarah Aley	12	11	FALSE	WBBL02	37	96
56	Elyse Villani	4	8	TRUE	WBBL02	37	96
202	Suzie Bates	52	53	TRUE	WBBL02	37	96
36	Chloe Piparo	12	19	TRUE	WBBL02	37	96
109	Katherine Brunt	20	20	TRUE	WBBL02	37	96
158	Nicole Bolton	6	5	TRUE	WBBL02	37	96
86	Heather Graham	5	6	FALSE	WBBL02	37	96
123	Lauren Ebsary	2	5	TRUE	WBBL02	37	96
19	Anya Shrubsole	9	4	FALSE	WBBL02	37	96
56	Elyse Villani	7	17	TRUE	WBBL02	38	97
202	Suzie Bates	7	7	TRUE	WBBL02	38	97
158	Nicole Bolton	14	23	TRUE	WBBL02	38	97
86	Heather Graham	37	30	TRUE	WBBL02	38	97
123	Lauren Ebsary	37	28	TRUE	WBBL02	38	97
109	Katherine Brunt	6	4	TRUE	WBBL02	38	97
36	Chloe Piparo	0	1	TRUE	WBBL02	38	97
19	Anya Shrubsole	3	4	TRUE	WBBL02	38	97
63	Emma King	3	3	FALSE	WBBL02	38	97
58	Emily Smith	2	3	TRUE	WBBL02	38	97
5	Alyssa Healy	46	31	TRUE	WBBL02	38	97
55	Ellyse Perry	38	46	TRUE	WBBL02	38	97
21	Ashleigh Gardner	4	5	TRUE	WBBL02	38	97
182	Sara McGlashan	3	9	TRUE	WBBL02	38	97
45	Dane van Niekerk	20	19	FALSE	WBBL02	38	97
140	Marizanne Kapp	2	3	TRUE	WBBL02	38	97
12	Angela Reakes	0	1	TRUE	WBBL02	38	97
183	Sarah Aley	12	4	FALSE	WBBL02	38	97
24	Beth Mooney	1	4	TRUE	WBBL02	39	98
114	Kirby Short	10	12	TRUE	WBBL02	39	98
97	Jess Jonassen	18	15	TRUE	WBBL02	39	98
125	Lauren Winfield-Hill	7	6	TRUE	WBBL02	39	98
193	Smriti Mandhana	40	33	TRUE	WBBL02	39	98
51	Delissa Kimmince	14	24	TRUE	WBBL02	39	98
118	Laura Kimmince	12	7	TRUE	WBBL02	39	98
93	Jemma Barsby	2	4	TRUE	WBBL02	39	98
78	Haidee Birkett	6	6	TRUE	WBBL02	39	98
180	Sammy-Jo Johnson	7	6	TRUE	WBBL02	39	98
103	Kara Sutherland	1	1	FALSE	WBBL02	39	98
66	Erin Burns	18	18	TRUE	WBBL02	39	98
74	Georgia Redmayne	64	50	FALSE	WBBL02	39	98
87	Heather Knight	15	17	TRUE	WBBL02	39	98
9	Amy Satterthwaite	22	25	FALSE	WBBL02	39	98
35	Charlotte Edwards	12	19	TRUE	WBBL02	40	99
206	Tammy Beaumont	5	8	TRUE	WBBL02	40	99
195	Sophie Devine	13	22	TRUE	WBBL02	40	99
204	Tahlia McGrath	5	13	TRUE	WBBL02	40	99
192	Shelley Nitschke	9	10	TRUE	WBBL02	40	99
27	Bridget Patterson	22	24	FALSE	WBBL02	40	99
185	Sarah Elliott	2	9	TRUE	WBBL02	40	99
209	Tegan McPharlin	0	1	TRUE	WBBL02	40	99
184	Sarah Coyte	3	5	TRUE	WBBL02	40	99
145	Megan Schutt	12	9	TRUE	WBBL02	40	99
6	Amanda-Jade Wellington	1	1	FALSE	WBBL02	40	99
96	Jess Duffin	0	1	TRUE	WBBL02	40	99
61	Emma Inglis	25	18	TRUE	WBBL02	40	99
83	Hayley Jensen	9	16	TRUE	WBBL02	40	99
153	Nat Sciver	11	16	TRUE	WBBL02	40	99
110	Katie Mack	31	33	FALSE	WBBL02	40	99
15	Anna Lanning	15	17	FALSE	WBBL02	40	99
5	Alyssa Healy	11	12	TRUE	WBBL02	41	100
55	Ellyse Perry	60	54	TRUE	WBBL02	41	100
21	Ashleigh Gardner	3	7	TRUE	WBBL02	41	100
182	Sara McGlashan	16	18	TRUE	WBBL02	41	100
8	Amy Jones	7	11	TRUE	WBBL02	41	100
12	Angela Reakes	1	3	TRUE	WBBL02	41	100
183	Sarah Aley	16	10	FALSE	WBBL02	41	100
113	Kim Garth	9	6	FALSE	WBBL02	41	100
66	Erin Burns	0	1	TRUE	WBBL02	41	100
74	Georgia Redmayne	10	13	TRUE	WBBL02	41	100
87	Heather Knight	31	30	TRUE	WBBL02	41	100
9	Amy Satterthwaite	1	2	TRUE	WBBL02	41	100
84	Hayley Matthews	3	3	TRUE	WBBL02	41	100
41	Corinne Hall	42	43	TRUE	WBBL02	41	100
214	Veronica Pyke	11	15	TRUE	WBBL02	41	100
64	Emma Thompson	8	6	TRUE	WBBL02	41	100
188	Sasha Moloney	6	5	FALSE	WBBL02	41	100
28	Brooke Hepburn	2	2	FALSE	WBBL02	41	100
61	Emma Inglis	14	13	TRUE	WBBL02	42	101
142	Meg Lanning	17	16	TRUE	WBBL02	42	101
96	Jess Duffin	42	48	TRUE	WBBL02	42	101
153	Nat Sciver	8	7	TRUE	WBBL02	42	101
110	Katie Mack	19	12	TRUE	WBBL02	42	101
83	Hayley Jensen	3	7	TRUE	WBBL02	42	101
15	Anna Lanning	7	3	TRUE	WBBL02	42	101
62	Emma Kearney	3	4	TRUE	WBBL02	42	101
117	Kristen Beams	6	5	TRUE	WBBL02	42	101
150	Morna Nielsen	0	1	TRUE	WBBL02	42	101
71	Gemma Triscari	0	1	FALSE	WBBL02	42	101
209	Tegan McPharlin	9	16	TRUE	WBBL02	42	101
35	Charlotte Edwards	35	39	TRUE	WBBL02	42	101
195	Sophie Devine	10	5	TRUE	WBBL02	42	101
206	Tammy Beaumont	5	6	TRUE	WBBL02	42	101
204	Tahlia McGrath	5	11	TRUE	WBBL02	42	101
27	Bridget Patterson	10	16	TRUE	WBBL02	42	101
145	Megan Schutt	8	6	FALSE	WBBL02	42	101
4	Alex Price	0	3	TRUE	WBBL02	42	101
184	Sarah Coyte	0	1	TRUE	WBBL02	42	101
192	Shelley Nitschke	1	2	TRUE	WBBL02	42	101
6	Amanda-Jade Wellington	1	1	TRUE	WBBL02	42	101
166	Rachel Priest	2	8	TRUE	WBBL02	43	102
196	Sophie Molineux	16	18	TRUE	WBBL02	43	102
47	Danni Wyatt	0	1	TRUE	WBBL02	43	102
116	Kris Britt	32	26	TRUE	WBBL02	43	102
77	Grace Harris	0	1	TRUE	WBBL02	43	102
149	Molly Strano	16	25	TRUE	WBBL02	43	102
76	Georgia Wareham	9	14	TRUE	WBBL02	43	102
126	Lea Tahuhu	10	10	TRUE	WBBL02	43	102
138	Maitlan Brown	8	8	TRUE	WBBL02	43	102
160	Nicole Goodwin	2	3	FALSE	WBBL02	43	102
154	Natalie Plane	1	2	TRUE	WBBL02	43	102
24	Beth Mooney	45	39	TRUE	WBBL02	43	102
114	Kirby Short	18	29	TRUE	WBBL02	43	102
118	Laura Kimmince	8	11	TRUE	WBBL02	43	102
97	Jess Jonassen	5	7	TRUE	WBBL02	43	102
125	Lauren Winfield-Hill	18	20	TRUE	WBBL02	43	102
193	Smriti Mandhana	0	0	FALSE	WBBL02	43	102
51	Delissa Kimmince	4	1	FALSE	WBBL02	43	102
5	Alyssa Healy	4	3	TRUE	WBBL02	44	103
55	Ellyse Perry	20	28	TRUE	WBBL02	44	103
21	Ashleigh Gardner	54	41	TRUE	WBBL02	44	103
182	Sara McGlashan	30	31	TRUE	WBBL02	44	103
12	Angela Reakes	7	7	TRUE	WBBL02	44	103
8	Amy Jones	8	6	TRUE	WBBL02	44	103
183	Sarah Aley	4	2	FALSE	WBBL02	44	103
113	Kim Garth	0	1	TRUE	WBBL02	44	103
131	Lisa Sthalekar	5	2	FALSE	WBBL02	44	103
165	Rachael Haynes	8	10	TRUE	WBBL02	44	103
198	Stafanie Taylor	68	51	TRUE	WBBL02	44	103
2	Alex Blackwell	19	15	TRUE	WBBL02	44	103
81	Harmanpreet Kaur	16	16	TRUE	WBBL02	44	103
156	Nicola Carey	8	10	TRUE	WBBL02	44	103
148	Mikayla Hinkley	4	6	TRUE	WBBL02	44	103
152	Naomi Stalenberg	6	8	FALSE	WBBL02	44	103
68	Erin Osborne	5	4	FALSE	WBBL02	44	103
35	Charlotte Edwards	31	23	TRUE	WBBL02	45	104
209	Tegan McPharlin	9	16	TRUE	WBBL02	45	104
195	Sophie Devine	17	22	TRUE	WBBL02	45	104
206	Tammy Beaumont	27	25	TRUE	WBBL02	45	104
27	Bridget Patterson	14	19	TRUE	WBBL02	45	104
145	Megan Schutt	3	3	TRUE	WBBL02	45	104
184	Sarah Coyte	4	5	FALSE	WBBL02	45	104
204	Tahlia McGrath	4	8	FALSE	WBBL02	45	104
202	Suzie Bates	2	4	TRUE	WBBL02	45	104
56	Elyse Villani	27	28	TRUE	WBBL02	45	104
158	Nicole Bolton	33	34	TRUE	WBBL02	45	104
86	Heather Graham	39	30	FALSE	WBBL02	45	104
123	Lauren Ebsary	11	12	FALSE	WBBL02	45	104
24	Beth Mooney	15	12	TRUE	WBBL02	46	105
114	Kirby Short	2	4	TRUE	WBBL02	46	105
97	Jess Jonassen	6	15	TRUE	WBBL02	46	105
125	Lauren Winfield-Hill	15	16	TRUE	WBBL02	46	105
193	Smriti Mandhana	2	4	TRUE	WBBL02	46	105
51	Delissa Kimmince	39	31	TRUE	WBBL02	46	105
118	Laura Kimmince	0	4	TRUE	WBBL02	46	105
93	Jemma Barsby	36	27	TRUE	WBBL02	46	105
78	Haidee Birkett	3	2	FALSE	WBBL02	46	105
180	Sammy-Jo Johnson	6	5	FALSE	WBBL02	46	105
166	Rachel Priest	44	39	TRUE	WBBL02	46	105
196	Sophie Molineux	19	17	TRUE	WBBL02	46	105
77	Grace Harris	17	10	TRUE	WBBL02	46	105
47	Danni Wyatt	9	9	FALSE	WBBL02	46	105
116	Kris Britt	9	10	FALSE	WBBL02	46	105
56	Elyse Villani	18	19	TRUE	WBBL02	47	106
202	Suzie Bates	8	9	TRUE	WBBL02	47	106
158	Nicole Bolton	2	5	TRUE	WBBL02	47	106
86	Heather Graham	15	20	TRUE	WBBL02	47	106
123	Lauren Ebsary	45	53	FALSE	WBBL02	47	106
109	Katherine Brunt	32	14	FALSE	WBBL02	47	106
142	Meg Lanning	12	19	TRUE	WBBL02	47	106
61	Emma Inglis	4	7	TRUE	WBBL02	47	106
96	Jess Duffin	8	16	TRUE	WBBL02	47	106
153	Nat Sciver	31	32	TRUE	WBBL02	47	106
110	Katie Mack	22	26	TRUE	WBBL02	47	106
15	Anna Lanning	0	0	TRUE	WBBL02	47	106
62	Emma Kearney	7	6	TRUE	WBBL02	47	106
117	Kristen Beams	3	4	TRUE	WBBL02	47	106
1	Alana King	0	3	TRUE	WBBL02	47	106
150	Morna Nielsen	3	6	FALSE	WBBL02	47	106
71	Gemma Triscari	1	1	FALSE	WBBL02	47	106
165	Rachael Haynes	36	32	TRUE	WBBL02	48	107
198	Stafanie Taylor	0	1	TRUE	WBBL02	48	107
2	Alex Blackwell	49	50	TRUE	WBBL02	48	107
81	Harmanpreet Kaur	6	10	TRUE	WBBL02	48	107
156	Nicola Carey	2	4	TRUE	WBBL02	48	107
152	Naomi Stalenberg	5	10	TRUE	WBBL02	48	107
68	Erin Osborne	13	10	TRUE	WBBL02	48	107
170	Rene Farrell	0	1	TRUE	WBBL02	48	107
121	Lauren Cheatle	0	1	TRUE	WBBL02	48	107
23	Belinda Vakarewa	1	2	FALSE	WBBL02	48	107
66	Erin Burns	38	33	TRUE	WBBL02	48	107
74	Georgia Redmayne	22	20	TRUE	WBBL02	48	107
87	Heather Knight	34	29	FALSE	WBBL02	48	107
9	Amy Satterthwaite	5	12	TRUE	WBBL02	48	107
84	Hayley Matthews	2	6	TRUE	WBBL02	48	107
41	Corinne Hall	9	10	FALSE	WBBL02	48	107
5	Alyssa Healy	22	28	TRUE	WBBL02	49	108
55	Ellyse Perry	7	10	TRUE	WBBL02	49	108
21	Ashleigh Gardner	56	38	TRUE	WBBL02	49	108
182	Sara McGlashan	45	38	TRUE	WBBL02	49	108
8	Amy Jones	9	4	TRUE	WBBL02	49	108
12	Angela Reakes	2	2	FALSE	WBBL02	49	108
183	Sarah Aley	0	1	FALSE	WBBL02	49	108
166	Rachel Priest	44	40	TRUE	WBBL02	49	108
196	Sophie Molineux	19	15	TRUE	WBBL02	49	108
47	Danni Wyatt	5	10	TRUE	WBBL02	49	108
116	Kris Britt	31	23	FALSE	WBBL02	49	108
77	Grace Harris	10	10	TRUE	WBBL02	49	108
138	Maitlan Brown	30	15	FALSE	WBBL02	49	108
35	Charlotte Edwards	10	11	TRUE	WBBL02	50	109
209	Tegan McPharlin	9	17	TRUE	WBBL02	50	109
195	Sophie Devine	0	2	TRUE	WBBL02	50	109
206	Tammy Beaumont	50	42	FALSE	WBBL02	50	109
27	Bridget Patterson	6	5	TRUE	WBBL02	50	109
204	Tahlia McGrath	9	18	TRUE	WBBL02	50	109
6	Amanda-Jade Wellington	46	25	FALSE	WBBL02	50	109
24	Beth Mooney	75	47	FALSE	WBBL02	50	109
114	Kirby Short	42	31	TRUE	WBBL02	50	109
97	Jess Jonassen	21	12	FALSE	WBBL02	50	109
158	Nicole Bolton	32	34	TRUE	WBBL02	51	110
56	Elyse Villani	74	55	TRUE	WBBL02	51	110
202	Suzie Bates	18	16	TRUE	WBBL02	51	110
109	Katherine Brunt	1	3	TRUE	WBBL02	51	110
86	Heather Graham	5	5	TRUE	WBBL02	51	110
123	Lauren Ebsary	11	6	FALSE	WBBL02	51	110
141	Mathilda Carmichael	1	1	FALSE	WBBL02	51	110
165	Rachael Haynes	15	25	TRUE	WBBL02	51	110
198	Stafanie Taylor	0	1	TRUE	WBBL02	51	110
2	Alex Blackwell	39	37	TRUE	WBBL02	51	110
81	Harmanpreet Kaur	64	37	FALSE	WBBL02	51	110
152	Naomi Stalenberg	0	2	TRUE	WBBL02	51	110
156	Nicola Carey	5	8	TRUE	WBBL02	51	110
68	Erin Osborne	4	4	TRUE	WBBL02	51	110
170	Rene Farrell	7	7	FALSE	WBBL02	51	110
66	Erin Burns	15	17	TRUE	WBBL02	52	111
74	Georgia Redmayne	10	9	TRUE	WBBL02	52	111
87	Heather Knight	45	31	TRUE	WBBL02	52	111
9	Amy Satterthwaite	39	29	FALSE	WBBL02	52	111
84	Hayley Matthews	0	0	FALSE	WBBL02	52	111
61	Emma Inglis	51	31	TRUE	WBBL02	52	111
142	Meg Lanning	8	13	TRUE	WBBL02	52	111
153	Nat Sciver	7	7	TRUE	WBBL02	52	111
96	Jess Duffin	23	17	FALSE	WBBL02	52	111
110	Katie Mack	0	1	TRUE	WBBL02	52	111
15	Anna Lanning	5	4	TRUE	WBBL02	52	111
62	Emma Kearney	0	0	TRUE	WBBL02	52	111
150	Morna Nielsen	0	0	FALSE	WBBL02	52	111
24	Beth Mooney	12	12	TRUE	WBBL02	53	112
114	Kirby Short	2	4	TRUE	WBBL02	53	112
97	Jess Jonassen	19	23	TRUE	WBBL02	53	112
125	Lauren Winfield-Hill	8	8	TRUE	WBBL02	53	112
49	Deandra Dottin	51	41	TRUE	WBBL02	53	112
51	Delissa Kimmince	9	14	TRUE	WBBL02	53	112
118	Laura Kimmince	17	17	FALSE	WBBL02	53	112
93	Jemma Barsby	4	2	FALSE	WBBL02	53	112
35	Charlotte Edwards	21	19	TRUE	WBBL02	53	112
206	Tammy Beaumont	58	54	TRUE	WBBL02	53	112
204	Tahlia McGrath	3	7	TRUE	WBBL02	53	112
27	Bridget Patterson	1	5	TRUE	WBBL02	53	112
6	Amanda-Jade Wellington	0	2	TRUE	WBBL02	53	112
203	Tabatha Saville	6	5	TRUE	WBBL02	53	112
145	Megan Schutt	6	5	TRUE	WBBL02	53	112
209	Tegan McPharlin	23	20	TRUE	WBBL02	53	112
4	Alex Price	1	2	FALSE	WBBL02	53	112
184	Sarah Coyte	2	1	FALSE	WBBL02	53	112
142	Meg Lanning	81	55	TRUE	WBBL02	54	113
61	Emma Inglis	7	10	TRUE	WBBL02	54	113
153	Nat Sciver	4	5	TRUE	WBBL02	54	113
96	Jess Duffin	16	19	TRUE	WBBL02	54	113
110	Katie Mack	7	16	TRUE	WBBL02	54	113
15	Anna Lanning	6	9	TRUE	WBBL02	54	113
62	Emma Kearney	1	3	TRUE	WBBL02	54	113
117	Kristen Beams	4	2	TRUE	WBBL02	54	113
1	Alana King	3	2	FALSE	WBBL02	54	113
66	Erin Burns	15	12	TRUE	WBBL02	54	113
74	Georgia Redmayne	18	26	TRUE	WBBL02	54	113
87	Heather Knight	35	26	TRUE	WBBL02	54	113
9	Amy Satterthwaite	27	23	TRUE	WBBL02	54	113
84	Hayley Matthews	24	26	TRUE	WBBL02	54	113
41	Corinne Hall	8	5	FALSE	WBBL02	54	113
214	Veronica Pyke	0	1	TRUE	WBBL02	54	113
64	Emma Thompson	5	2	FALSE	WBBL02	54	113
5	Alyssa Healy	84	56	TRUE	WBBL02	55	114
8	Amy Jones	15	15	TRUE	WBBL02	55	114
21	Ashleigh Gardner	9	12	TRUE	WBBL02	55	114
182	Sara McGlashan	31	28	TRUE	WBBL02	55	114
12	Angela Reakes	3	6	TRUE	WBBL02	55	114
183	Sarah Aley	9	4	FALSE	WBBL02	55	114
113	Kim Garth	0	0	FALSE	WBBL02	55	114
166	Rachel Priest	0	4	TRUE	WBBL02	55	114
196	Sophie Molineux	24	25	TRUE	WBBL02	55	114
47	Danni Wyatt	11	9	TRUE	WBBL02	55	114
116	Kris Britt	5	6	TRUE	WBBL02	55	114
77	Grace Harris	18	14	TRUE	WBBL02	55	114
149	Molly Strano	15	12	TRUE	WBBL02	55	114
138	Maitlan Brown	1	2	TRUE	WBBL02	55	114
76	Georgia Wareham	20	20	FALSE	WBBL02	55	114
11	Amy Yates	9	10	TRUE	WBBL02	55	114
154	Natalie Plane	4	11	TRUE	WBBL02	55	114
160	Nicole Goodwin	4	7	FALSE	WBBL02	55	114
56	Elyse Villani	17	17	TRUE	WBBL02	56	115
158	Nicole Bolton	53	43	TRUE	WBBL02	56	115
202	Suzie Bates	28	36	TRUE	WBBL02	56	115
86	Heather Graham	10	12	FALSE	WBBL02	56	115
109	Katherine Brunt	17	11	TRUE	WBBL02	56	115
123	Lauren Ebsary	2	2	FALSE	WBBL02	56	115
198	Stafanie Taylor	62	54	TRUE	WBBL02	56	115
165	Rachael Haynes	22	17	TRUE	WBBL02	56	115
2	Alex Blackwell	26	20	TRUE	WBBL02	56	115
81	Harmanpreet Kaur	16	17	FALSE	WBBL02	56	115
156	Nicola Carey	0	1	TRUE	WBBL02	56	115
152	Naomi Stalenberg	0	2	TRUE	WBBL02	56	115
68	Erin Osborne	6	4	FALSE	WBBL02	56	115
24	Beth Mooney	13	14	TRUE	WBBL02	57	116
114	Kirby Short	39	49	TRUE	WBBL02	57	116
97	Jess Jonassen	15	17	TRUE	WBBL02	57	116
125	Lauren Winfield-Hill	11	10	TRUE	WBBL02	57	116
49	Deandra Dottin	18	15	TRUE	WBBL02	57	116
51	Delissa Kimmince	25	15	FALSE	WBBL02	57	116
56	Elyse Villani	52	48	FALSE	WBBL02	57	116
158	Nicole Bolton	36	24	TRUE	WBBL02	57	116
202	Suzie Bates	27	22	FALSE	WBBL02	57	116
5	Alyssa Healy	77	45	TRUE	WBBL02	58	117
45	Dane van Niekerk	1	5	TRUE	WBBL02	58	117
21	Ashleigh Gardner	2	7	TRUE	WBBL02	58	117
182	Sara McGlashan	38	32	TRUE	WBBL02	58	117
140	Marizanne Kapp	36	25	FALSE	WBBL02	58	117
12	Angela Reakes	5	5	TRUE	WBBL02	58	117
183	Sarah Aley	0	1	TRUE	WBBL02	58	117
113	Kim Garth	1	1	FALSE	WBBL02	58	117
66	Erin Burns	14	15	TRUE	WBBL02	58	117
74	Georgia Redmayne	10	11	TRUE	WBBL02	58	117
87	Heather Knight	3	4	TRUE	WBBL02	58	117
9	Amy Satterthwaite	12	11	TRUE	WBBL02	58	117
84	Hayley Matthews	0	4	TRUE	WBBL02	58	117
41	Corinne Hall	7	10	TRUE	WBBL02	58	117
214	Veronica Pyke	8	15	TRUE	WBBL02	58	117
64	Emma Thompson	8	7	TRUE	WBBL02	58	117
28	Brooke Hepburn	1	3	TRUE	WBBL02	58	117
143	Meg Phillips	1	4	FALSE	WBBL02	58	117
101	Julie Hunter	0	1	TRUE	WBBL02	58	117
5	Alyssa Healy	40	27	TRUE	WBBL02	59	118
45	Dane van Niekerk	1	4	TRUE	WBBL02	59	118
21	Ashleigh Gardner	21	31	TRUE	WBBL02	59	118
182	Sara McGlashan	8	12	TRUE	WBBL02	59	118
140	Marizanne Kapp	34	28	FALSE	WBBL02	59	118
12	Angela Reakes	11	18	TRUE	WBBL02	59	118
183	Sarah Aley	1	1	FALSE	WBBL02	59	118
158	Nicole Bolton	34	35	TRUE	WBBL02	59	118
56	Elyse Villani	23	20	TRUE	WBBL02	59	118
202	Suzie Bates	7	14	TRUE	WBBL02	59	118
109	Katherine Brunt	35	30	FALSE	WBBL02	59	118
86	Heather Graham	2	4	TRUE	WBBL02	59	118
123	Lauren Ebsary	1	2	TRUE	WBBL02	59	118
36	Chloe Piparo	7	9	TRUE	WBBL02	59	118
19	Anya Shrubsole	0	1	TRUE	WBBL02	59	118
163	Piepa Cleary	5	5	FALSE	WBBL02	59	118
165	Rachael Haynes	55	41	TRUE	WBBL03	1	119
166	Rachel Priest	5	5	TRUE	WBBL03	1	119
2	Alex Blackwell	8	6	TRUE	WBBL03	1	119
198	Stafanie Taylor	1	2	TRUE	WBBL03	1	119
81	Harmanpreet Kaur	8	11	TRUE	WBBL03	1	119
152	Naomi Stalenberg	38	25	TRUE	WBBL03	1	119
156	Nicola Carey	47	17	FALSE	WBBL03	1	119
170	Rene Farrell	25	13	FALSE	WBBL03	1	119
196	Sophie Molineux	25	14	TRUE	WBBL03	1	119
32	Chamari Athapaththu	42	30	TRUE	WBBL03	1	119
96	Jess Duffin	81	47	TRUE	WBBL03	1	119
61	Emma Inglis	20	12	TRUE	WBBL03	1	119
9	Amy Satterthwaite	5	9	TRUE	WBBL03	1	119
39	Claire Koski	9	5	TRUE	WBBL03	1	119
116	Kris Britt	3	3	FALSE	WBBL03	1	119
202	Suzie Bates	31	24	TRUE	WBBL03	2	120
206	Tammy Beaumont	43	39	TRUE	WBBL03	2	120
204	Tahlia McGrath	22	21	TRUE	WBBL03	2	120
195	Sophie Devine	46	21	FALSE	WBBL03	2	120
27	Bridget Patterson	26	18	FALSE	WBBL03	2	120
125	Lauren Winfield-Hill	7	9	TRUE	WBBL03	2	120
74	Georgia Redmayne	17	14	TRUE	WBBL03	2	120
84	Hayley Matthews	35	27	TRUE	WBBL03	2	120
213	Veda Krishnamurthy	6	12	TRUE	WBBL03	2	120
41	Corinne Hall	11	9	TRUE	WBBL03	2	120
157	Nicola Hancock	0	2	TRUE	WBBL03	2	120
64	Emma Thompson	9	14	TRUE	WBBL03	2	120
214	Veronica Pyke	26	20	FALSE	WBBL03	2	120
28	Brooke Hepburn	11	8	TRUE	WBBL03	2	120
106	Katelyn Fryett	3	4	TRUE	WBBL03	2	120
31	Celeste Raack	5	2	FALSE	WBBL03	2	120
5	Alyssa Healy	4	6	TRUE	WBBL03	3	121
55	Ellyse Perry	91	49	FALSE	WBBL03	3	121
21	Ashleigh Gardner	114	52	TRUE	WBBL03	3	121
66	Erin Burns	18	11	TRUE	WBBL03	3	121
182	Sara McGlashan	4	4	TRUE	WBBL03	3	121
45	Dane van Niekerk	0	0	FALSE	WBBL03	3	121
132	Lizelle Lee	64	36	TRUE	WBBL03	3	121
1	Alana King	10	15	TRUE	WBBL03	3	121
147	Mignon du Preez	4	3	TRUE	WBBL03	3	121
15	Anna Lanning	8	13	TRUE	WBBL03	3	121
110	Katie Mack	25	24	TRUE	WBBL03	3	121
68	Erin Osborne	19	20	TRUE	WBBL03	3	121
62	Emma Kearney	11	7	TRUE	WBBL03	3	121
82	Hayleigh Brennan	1	2	FALSE	WBBL03	3	121
56	Elyse Villani	16	12	TRUE	WBBL03	4	122
158	Nicole Bolton	0	3	TRUE	WBBL03	4	122
86	Heather Graham	8	7	TRUE	WBBL03	4	122
153	Nat Sciver	84	46	TRUE	WBBL03	4	122
109	Katherine Brunt	22	24	TRUE	WBBL03	4	122
123	Lauren Ebsary	37	20	FALSE	WBBL03	4	122
141	Mathilda Carmichael	12	11	TRUE	WBBL03	4	122
212	Thamsyn Newton	0	0	FALSE	WBBL03	4	122
24	Beth Mooney	23	12	TRUE	WBBL03	4	122
114	Kirby Short	5	9	TRUE	WBBL03	4	122
120	Laura Wolvaardt	0	0	TRUE	WBBL03	4	122
49	Deandra Dottin	10	8	TRUE	WBBL03	4	122
51	Delissa Kimmince	87	54	FALSE	WBBL03	4	122
118	Laura Kimmince	6	10	TRUE	WBBL03	4	122
97	Jess Jonassen	3	6	TRUE	WBBL03	4	122
180	Sammy-Jo Johnson	8	7	TRUE	WBBL03	4	122
78	Haidee Birkett	6	7	TRUE	WBBL03	4	122
93	Jemma Barsby	13	7	TRUE	WBBL03	4	122
89	Holly Ferling	1	1	FALSE	WBBL03	4	122
202	Suzie Bates	102	65	TRUE	WBBL03	5	123
206	Tammy Beaumont	3	5	TRUE	WBBL03	5	123
204	Tahlia McGrath	8	8	TRUE	WBBL03	5	123
195	Sophie Devine	43	29	TRUE	WBBL03	5	123
27	Bridget Patterson	5	4	FALSE	WBBL03	5	123
6	Amanda-Jade Wellington	9	7	TRUE	WBBL03	5	123
203	Tabatha Saville	1	3	TRUE	WBBL03	5	123
125	Lauren Winfield-Hill	15	14	TRUE	WBBL03	5	123
74	Georgia Redmayne	2	7	TRUE	WBBL03	5	123
84	Hayley Matthews	4	8	TRUE	WBBL03	5	123
213	Veda Krishnamurthy	21	24	TRUE	WBBL03	5	123
41	Corinne Hall	1	3	TRUE	WBBL03	5	123
64	Emma Thompson	7	11	TRUE	WBBL03	5	123
214	Veronica Pyke	2	9	TRUE	WBBL03	5	123
157	Nicola Hancock	0	3	TRUE	WBBL03	5	123
28	Brooke Hepburn	9	13	TRUE	WBBL03	5	123
106	Katelyn Fryett	19	15	TRUE	WBBL03	5	123
31	Celeste Raack	5	6	FALSE	WBBL03	5	123
166	Rachel Priest	4	2	TRUE	WBBL03	6	124
165	Rachael Haynes	17	18	TRUE	WBBL03	6	124
2	Alex Blackwell	58	52	TRUE	WBBL03	6	124
198	Stafanie Taylor	1	3	TRUE	WBBL03	6	124
81	Harmanpreet Kaur	29	21	TRUE	WBBL03	6	124
152	Naomi Stalenberg	23	17	TRUE	WBBL03	6	124
156	Nicola Carey	5	7	FALSE	WBBL03	6	124
5	Alyssa Healy	49	27	TRUE	WBBL03	6	124
55	Ellyse Perry	12	18	TRUE	WBBL03	6	124
21	Ashleigh Gardner	47	35	TRUE	WBBL03	6	124
66	Erin Burns	10	8	TRUE	WBBL03	6	124
182	Sara McGlashan	13	13	FALSE	WBBL03	6	124
45	Dane van Niekerk	11	11	FALSE	WBBL03	6	124
5	Alyssa Healy	15	9	TRUE	WBBL03	7	125
55	Ellyse Perry	15	30	TRUE	WBBL03	7	125
21	Ashleigh Gardner	7	12	TRUE	WBBL03	7	125
66	Erin Burns	33	25	TRUE	WBBL03	7	125
182	Sara McGlashan	13	15	TRUE	WBBL03	7	125
45	Dane van Niekerk	7	10	TRUE	WBBL03	7	125
140	Marizanne Kapp	3	3	TRUE	WBBL03	7	125
183	Sarah Aley	2	3	TRUE	WBBL03	7	125
124	Lauren Smith	13	9	FALSE	WBBL03	7	125
113	Kim Garth	3	6	FALSE	WBBL03	7	125
56	Elyse Villani	74	61	FALSE	WBBL03	7	125
158	Nicole Bolton	42	46	TRUE	WBBL03	7	125
153	Nat Sciver	3	5	FALSE	WBBL03	7	125
132	Lizelle Lee	31	25	TRUE	WBBL03	8	126
15	Anna Lanning	25	31	TRUE	WBBL03	8	126
147	Mignon du Preez	3	4	TRUE	WBBL03	8	126
72	Georgia Elwiss	3	7	TRUE	WBBL03	8	126
110	Katie Mack	1	3	TRUE	WBBL03	8	126
68	Erin Osborne	25	31	TRUE	WBBL03	8	126
62	Emma Kearney	0	1	TRUE	WBBL03	8	126
1	Alana King	21	19	TRUE	WBBL03	8	126
117	Kristen Beams	0	0	FALSE	WBBL03	8	126
165	Rachael Haynes	54	33	TRUE	WBBL03	8	126
166	Rachel Priest	38	35	TRUE	WBBL03	8	126
2	Alex Blackwell	3	3	FALSE	WBBL03	8	126
198	Stafanie Taylor	17	16	FALSE	WBBL03	8	126
56	Elyse Villani	15	16	TRUE	WBBL03	9	127
158	Nicole Bolton	14	14	TRUE	WBBL03	9	127
86	Heather Graham	7	16	TRUE	WBBL03	9	127
153	Nat Sciver	4	5	TRUE	WBBL03	9	127
109	Katherine Brunt	29	32	TRUE	WBBL03	9	127
123	Lauren Ebsary	6	8	TRUE	WBBL03	9	127
141	Mathilda Carmichael	22	25	TRUE	WBBL03	9	127
212	Thamsyn Newton	7	4	FALSE	WBBL03	9	127
163	Piepa Cleary	1	1	FALSE	WBBL03	9	127
24	Beth Mooney	10	10	TRUE	WBBL03	9	127
114	Kirby Short	50	48	FALSE	WBBL03	9	127
120	Laura Wolvaardt	2	2	TRUE	WBBL03	9	127
49	Deandra Dottin	45	48	TRUE	WBBL03	9	127
51	Delissa Kimmince	1	2	TRUE	WBBL03	9	127
118	Laura Kimmince	7	4	FALSE	WBBL03	9	127
132	Lizelle Lee	0	1	TRUE	WBBL03	10	128
15	Anna Lanning	35	42	TRUE	WBBL03	10	128
147	Mignon du Preez	58	48	TRUE	WBBL03	10	128
72	Georgia Elwiss	23	20	FALSE	WBBL03	10	128
110	Katie Mack	5	7	TRUE	WBBL03	10	128
68	Erin Osborne	5	4	FALSE	WBBL03	10	128
166	Rachel Priest	42	35	TRUE	WBBL03	10	128
165	Rachael Haynes	78	49	FALSE	WBBL03	10	128
2	Alex Blackwell	6	8	FALSE	WBBL03	10	128
202	Suzie Bates	24	18	TRUE	WBBL03	11	129
206	Tammy Beaumont	45	44	TRUE	WBBL03	11	129
204	Tahlia McGrath	9	11	TRUE	WBBL03	11	129
195	Sophie Devine	15	12	TRUE	WBBL03	11	129
27	Bridget Patterson	14	15	TRUE	WBBL03	11	129
6	Amanda-Jade Wellington	8	10	TRUE	WBBL03	11	129
145	Megan Schutt	20	10	FALSE	WBBL03	11	129
209	Tegan McPharlin	1	1	FALSE	WBBL03	11	129
196	Sophie Molineux	3	5	TRUE	WBBL03	11	129
32	Chamari Athapaththu	7	10	TRUE	WBBL03	11	129
96	Jess Duffin	8	9	TRUE	WBBL03	11	129
9	Amy Satterthwaite	56	40	TRUE	WBBL03	11	129
116	Kris Britt	9	10	TRUE	WBBL03	11	129
61	Emma Inglis	18	21	TRUE	WBBL03	11	129
39	Claire Koski	16	10	TRUE	WBBL03	11	129
83	Hayley Jensen	10	10	FALSE	WBBL03	11	129
126	Lea Tahuhu	4	5	TRUE	WBBL03	11	129
5	Alyssa Healy	11	9	TRUE	WBBL03	12	130
55	Ellyse Perry	65	49	TRUE	WBBL03	12	130
66	Erin Burns	0	5	TRUE	WBBL03	12	130
140	Marizanne Kapp	11	14	TRUE	WBBL03	12	130
182	Sara McGlashan	44	33	TRUE	WBBL03	12	130
45	Dane van Niekerk	5	6	TRUE	WBBL03	12	130
12	Angela Reakes	4	4	TRUE	WBBL03	12	130
183	Sarah Aley	0	0	TRUE	WBBL03	12	130
124	Lauren Smith	6	2	FALSE	WBBL03	12	130
113	Kim Garth	0	0	FALSE	WBBL03	12	130
125	Lauren Winfield-Hill	13	15	TRUE	WBBL03	12	130
74	Georgia Redmayne	22	29	TRUE	WBBL03	12	130
84	Hayley Matthews	11	13	TRUE	WBBL03	12	130
213	Veda Krishnamurthy	13	16	TRUE	WBBL03	12	130
157	Nicola Hancock	4	10	TRUE	WBBL03	12	130
41	Corinne Hall	0	1	TRUE	WBBL03	12	130
199	Stefanie Daffara	0	1	TRUE	WBBL03	12	130
214	Veronica Pyke	35	26	FALSE	WBBL03	12	130
67	Erin Fazackerley	12	9	TRUE	WBBL03	12	130
28	Brooke Hepburn	0	0	FALSE	WBBL03	12	130
196	Sophie Molineux	28	23	TRUE	WBBL03	13	131
116	Kris Britt	8	9	TRUE	WBBL03	13	131
96	Jess Duffin	30	28	TRUE	WBBL03	13	131
9	Amy Satterthwaite	49	37	TRUE	WBBL03	13	131
32	Chamari Athapaththu	8	8	TRUE	WBBL03	13	131
61	Emma Inglis	18	13	FALSE	WBBL03	13	131
39	Claire Koski	7	4	FALSE	WBBL03	13	131
202	Suzie Bates	63	38	TRUE	WBBL03	13	131
206	Tammy Beaumont	9	11	TRUE	WBBL03	13	131
204	Tahlia McGrath	13	12	TRUE	WBBL03	13	131
195	Sophie Devine	12	11	TRUE	WBBL03	13	131
27	Bridget Patterson	9	14	TRUE	WBBL03	13	131
203	Tabatha Saville	16	15	FALSE	WBBL03	13	131
6	Amanda-Jade Wellington	2	3	TRUE	WBBL03	13	131
209	Tegan McPharlin	5	7	TRUE	WBBL03	13	131
145	Megan Schutt	7	4	TRUE	WBBL03	13	131
4	Alex Price	2	2	TRUE	WBBL03	13	131
179	Samantha Betts	5	3	FALSE	WBBL03	13	131
196	Sophie Molineux	40	32	TRUE	WBBL03	14	132
32	Chamari Athapaththu	15	18	TRUE	WBBL03	14	132
96	Jess Duffin	17	18	TRUE	WBBL03	14	132
9	Amy Satterthwaite	38	33	TRUE	WBBL03	14	132
61	Emma Inglis	11	10	TRUE	WBBL03	14	132
39	Claire Koski	0	1	TRUE	WBBL03	14	132
83	Hayley Jensen	4	5	FALSE	WBBL03	14	132
138	Maitlan Brown	2	3	FALSE	WBBL03	14	132
[truncated: 4,056 more rows]
