# Supplementary material for: The balancing act: Identifying multivariate sports performance using Pareto frontiers
Source: Front Sports Act Living. 2022 Aug 4;4:918946. doi: 10.3389/fspor.2022.918946 (PMC9386182; doi:10.3389/fspor.2022.918946)
Supplement: Supplementary file 4 [file Data_Sheet_4.CSV]

id	Bowling	O	Balls	R	W	Season	Season.Match.No	Match.No
29	Courtney Hill	4	24	24	1	WBBL01	1	1
76	Jess Jonassen	4	24	24	0	WBBL01	1	1
69	Holly Ferling	1	6	14	0	WBBL01	1	1
74	Jemma Barsby	1	6	15	0	WBBL01	1	1
80	Kate Cross	4	24	35	1	WBBL01	1	1
38	Delissa Kimmince	4	24	25	3	WBBL01	1	1
58	Grace Harris	2	12	18	0	WBBL01	1	1
110	Morna Nielsen	4	24	24	3	WBBL01	1	1
54	Gemma Triscari	4	24	35	1	WBBL01	1	1
113	Nat Sciver	3.4	22	43	2	WBBL01	1	1
90	Kristen Beams	4	24	20	3	WBBL01	1	1
1	Alana King	4	24	14	1	WBBL01	1	1
29	Courtney Hill	2	12	18	0	WBBL01	2	2
76	Jess Jonassen	3	18	23	0	WBBL01	2	2
69	Holly Ferling	2	12	21	0	WBBL01	2	2
80	Kate Cross	4	24	24	0	WBBL01	2	2
58	Grace Harris	3	18	21	0	WBBL01	2	2
38	Delissa Kimmince	1	6	10	0	WBBL01	2	2
74	Jemma Barsby	4	24	17	1	WBBL01	2	2
135	Sammy-Jo Johnson	1	6	9	0	WBBL01	2	2
110	Morna Nielsen	4	24	27	1	WBBL01	2	2
54	Gemma Triscari	4	24	27	1	WBBL01	2	2
90	Kristen Beams	4	24	24	2	WBBL01	2	2
113	Nat Sciver	4	24	38	2	WBBL01	2	2
1	Alana King	4	24	18	1	WBBL01	2	2
133	Samantha Bates	2	12	17	1	WBBL01	3	3
127	Rene Farrell	4	24	8	1	WBBL01	3	3
52	Erin Osborne	3	18	25	1	WBBL01	3	3
92	Lauren Cheatle	4	24	20	4	WBBL01	3	3
116	Nicola Carey	4	24	16	1	WBBL01	3	3
149	Stafanie Taylor	3	18	9	0	WBBL01	3	3
104	Marizanne Kapp	3	18	7	1	WBBL01	3	3
136	Sarah Aley	2	12	12	0	WBBL01	3	3
98	Lisa Sthalekar	3	18	26	0	WBBL01	3	3
41	Ellyse Perry	2	12	24	0	WBBL01	3	3
79	Kara Sutherland	2	12	19	0	WBBL01	3	3
129	Rhiannon Dick	1	6	6	0	WBBL01	3	3
93	Lauren Smith	0.2	2	5	0	WBBL01	3	3
29	Courtney Hill	3	18	13	0	WBBL01	4	4
76	Jess Jonassen	2	12	16	1	WBBL01	4	4
80	Kate Cross	4	24	27	0	WBBL01	4	4
74	Jemma Barsby	1	6	9	0	WBBL01	4	4
69	Holly Ferling	3	18	8	4	WBBL01	4	4
38	Delissa Kimmince	4	24	22	2	WBBL01	4	4
58	Grace Harris	3	18	11	2	WBBL01	4	4
84	Katherine Brunt	4	24	17	4	WBBL01	4	4
115	Nicky Shaw	4	24	16	2	WBBL01	4	4
85	Katie-Jane Hartshorn	4	24	18	0	WBBL01	4	4
67	Heather Graham	4	24	19	0	WBBL01	4	4
152	Suzie Bates	4	24	25	3	WBBL01	4	4
109	Molly Strano	3	18	20	1	WBBL01	5	5
17	Briana Binch	4	24	35	0	WBBL01	5	5
34	Danni Wyatt	4	24	17	1	WBBL01	5	5
147	Sophie Molineux	1	6	5	0	WBBL01	5	5
117	Nicola Hancock	2	12	13	1	WBBL01	5	5
138	Sarah Elliott	4	24	17	1	WBBL01	5	5
32	Dane van Niekerk	2	12	14	0	WBBL01	5	5
77	Julie Hunter	3	18	11	1	WBBL01	5	5
68	Heather Knight	3	18	14	1	WBBL01	5	5
159	Veronica Pyke	4	24	12	2	WBBL01	5	5
18	Brooke Hepburn	4	24	22	0	WBBL01	5	5
50	Erin Burns	4	24	27	2	WBBL01	5	5
85	Katie-Jane Hartshorn	2	12	13	1	WBBL01	6	6
115	Nicky Shaw	3	18	8	1	WBBL01	6	6
152	Suzie Bates	4	24	9	2	WBBL01	6	6
44	Emma Biss	4	24	14	2	WBBL01	6	6
67	Heather Graham	3.4	22	19	3	WBBL01	6	6
47	Emma King	2	12	17	0	WBBL01	6	6
104	Marizanne Kapp	3	18	14	0	WBBL01	6	6
41	Ellyse Perry	2	12	17	0	WBBL01	6	6
98	Lisa Sthalekar	2	12	14	0	WBBL01	6	6
91	Laura Marsh	3	18	19	1	WBBL01	6	6
136	Sarah Aley	2.2	14	8	0	WBBL01	6	6
79	Kara Sutherland	1	6	10	0	WBBL01	6	6
109	Molly Strano	3	18	14	1	WBBL01	7	7
88	Kirsty Lamb	2	12	13	0	WBBL01	7	7
34	Danni Wyatt	4	24	22	0	WBBL01	7	7
147	Sophie Molineux	2	12	8	0	WBBL01	7	7
32	Dane van Niekerk	3	18	21	1	WBBL01	7	7
138	Sarah Elliott	3	18	24	0	WBBL01	7	7
20	Cassie Brock	1	6	10	0	WBBL01	7	7
75	Jenny Taffs	1	6	6	1	WBBL01	7	7
89	Kris Britt	1	6	7	1	WBBL01	7	7
77	Julie Hunter	4	24	26	2	WBBL01	7	7
159	Veronica Pyke	4	24	19	3	WBBL01	7	7
68	Heather Knight	4	24	20	1	WBBL01	7	7
18	Brooke Hepburn	3	18	22	0	WBBL01	7	7
50	Erin Burns	3	18	24	0	WBBL01	7	7
6	Amy Satterthwaite	2	12	6	1	WBBL01	7	7
104	Marizanne Kapp	4	24	23	0	WBBL01	8	8
98	Lisa Sthalekar	2	12	21	0	WBBL01	8	8
41	Ellyse Perry	4	24	30	0	WBBL01	8	8
136	Sarah Aley	2	12	35	0	WBBL01	8	8
91	Laura Marsh	3	18	17	3	WBBL01	8	8
8	Angela Reakes	3	18	32	0	WBBL01	8	8
129	Rhiannon Dick	2	12	26	0	WBBL01	8	8
29	Courtney Hill	2	12	18	0	WBBL01	8	8
76	Jess Jonassen	4	24	16	0	WBBL01	8	8
69	Holly Ferling	4	24	30	0	WBBL01	8	8
74	Jemma Barsby	4	24	27	3	WBBL01	8	8
80	Kate Cross	3	18	30	0	WBBL01	8	8
38	Delissa Kimmince	1	6	18	0	WBBL01	8	8
58	Grace Harris	2	12	15	4	WBBL01	8	8
146	Sophie Devine	4	24	22	2	WBBL01	9	9
107	Megan Schutt	4	24	8	3	WBBL01	9	9
4	Amanda-Jade Wellington	1	6	10	0	WBBL01	9	9
137	Sarah Coyte	4	24	29	1	WBBL01	9	9
143	Shelley Nitschke	4	24	23	0	WBBL01	9	9
3	Alex Price	3	18	20	0	WBBL01	9	9
77	Julie Hunter	4	24	19	0	WBBL01	9	9
159	Veronica Pyke	4	24	23	1	WBBL01	9	9
68	Heather Knight	4	24	24	2	WBBL01	9	9
18	Brooke Hepburn	4	24	22	0	WBBL01	9	9
6	Amy Satterthwaite	4	24	23	2	WBBL01	9	9
77	Julie Hunter	4	24	12	3	WBBL01	10	10
159	Veronica Pyke	4	24	13	2	WBBL01	10	10
18	Brooke Hepburn	3	18	19	2	WBBL01	10	10
6	Amy Satterthwaite	4	24	18	1	WBBL01	10	10
68	Heather Knight	3.5	23	19	2	WBBL01	10	10
146	Sophie Devine	3	18	17	0	WBBL01	10	10
107	Megan Schutt	4	24	18	0	WBBL01	10	10
143	Shelley Nitschke	4	24	14	0	WBBL01	10	10
137	Sarah Coyte	1	6	8	0	WBBL01	10	10
153	Tahlia McGrath	4	24	17	1	WBBL01	10	10
4	Amanda-Jade Wellington	0.2	2	8	0	WBBL01	10	10
80	Kate Cross	3	18	20	1	WBBL01	11	11
58	Grace Harris	4	24	22	3	WBBL01	11	11
76	Jess Jonassen	4	24	14	0	WBBL01	11	11
74	Jemma Barsby	4	24	23	0	WBBL01	11	11
69	Holly Ferling	2	12	8	1	WBBL01	11	11
38	Delissa Kimmince	1	6	14	0	WBBL01	11	11
29	Courtney Hill	2	12	8	1	WBBL01	11	11
104	Marizanne Kapp	3	18	18	0	WBBL01	11	11
91	Laura Marsh	4	24	22	0	WBBL01	11	11
41	Ellyse Perry	3	18	23	0	WBBL01	11	11
136	Sarah Aley	1	6	12	0	WBBL01	11	11
8	Angela Reakes	4	24	24	1	WBBL01	11	11
98	Lisa Sthalekar	3	18	11	0	WBBL01	11	11
80	Kate Cross	2	12	14	0	WBBL01	12	12
58	Grace Harris	3	18	28	0	WBBL01	12	12
76	Jess Jonassen	4	24	18	0	WBBL01	12	12
29	Courtney Hill	3	18	17	2	WBBL01	12	12
69	Holly Ferling	4	24	17	2	WBBL01	12	12
74	Jemma Barsby	4	24	25	2	WBBL01	12	12
84	Katherine Brunt	4	24	22	1	WBBL01	12	12
115	Nicky Shaw	4	24	22	0	WBBL01	12	12
67	Heather Graham	4	24	28	1	WBBL01	12	12
152	Suzie Bates	3.1	19	24	2	WBBL01	12	12
85	Katie-Jane Hartshorn	3	18	18	1	WBBL01	12	12
44	Emma Biss	1	6	4	0	WBBL01	12	12
109	Molly Strano	4	24	27	2	WBBL01	13	13
88	Kirsty Lamb	2	12	23	0	WBBL01	13	13
147	Sophie Molineux	4	24	26	0	WBBL01	13	13
17	Briana Binch	1	6	14	0	WBBL01	13	13
32	Dane van Niekerk	2	12	15	0	WBBL01	13	13
34	Danni Wyatt	4	24	21	2	WBBL01	13	13
138	Sarah Elliott	3	18	23	0	WBBL01	13	13
80	Kate Cross	2	12	12	2	WBBL01	13	13
76	Jess Jonassen	3.5	23	24	1	WBBL01	13	13
29	Courtney Hill	1	6	9	0	WBBL01	13	13
58	Grace Harris	4	24	17	0	WBBL01	13	13
69	Holly Ferling	4	24	19	2	WBBL01	13	13
74	Jemma Barsby	2	12	16	1	WBBL01	13	13
38	Delissa Kimmince	3	18	23	3	WBBL01	13	13
46	Emma Kearney	3	18	11	0	WBBL01	14	14
110	Morna Nielsen	4	24	24	1	WBBL01	14	14
90	Kristen Beams	4	24	11	4	WBBL01	14	14
113	Nat Sciver	4	24	25	1	WBBL01	14	14
54	Gemma Triscari	4	24	17	0	WBBL01	14	14
1	Alana King	1	6	10	1	WBBL01	14	14
104	Marizanne Kapp	3	18	21	0	WBBL01	14	14
98	Lisa Sthalekar	3	18	19	0	WBBL01	14	14
41	Ellyse Perry	3	18	10	1	WBBL01	14	14
91	Laura Marsh	2.1	13	16	0	WBBL01	14	14
136	Sarah Aley	2	12	11	0	WBBL01	14	14
79	Kara Sutherland	1	6	10	0	WBBL01	14	14
8	Angela Reakes	2	12	16	0	WBBL01	14	14
146	Sophie Devine	3	18	17	1	WBBL01	15	15
107	Megan Schutt	2	12	12	0	WBBL01	15	15
143	Shelley Nitschke	4	24	29	1	WBBL01	15	15
137	Sarah Coyte	3	18	19	0	WBBL01	15	15
153	Tahlia McGrath	4	24	25	0	WBBL01	15	15
4	Amanda-Jade Wellington	4	24	17	1	WBBL01	15	15
127	Rene Farrell	4	24	23	3	WBBL01	15	15
133	Samantha Bates	2	12	8	1	WBBL01	15	15
92	Lauren Cheatle	4	24	19	1	WBBL01	15	15
52	Erin Osborne	3	18	17	0	WBBL01	15	15
149	Stafanie Taylor	3	18	16	0	WBBL01	15	15
116	Nicola Carey	4	24	18	2	WBBL01	15	15
84	Katherine Brunt	4	24	12	0	WBBL01	16	16
85	Katie-Jane Hartshorn	4	24	24	0	WBBL01	16	16
115	Nicky Shaw	4	24	26	1	WBBL01	16	16
152	Suzie Bates	3	18	22	0	WBBL01	16	16
67	Heather Graham	1	6	17	0	WBBL01	16	16
118	Nicole Bolton	4	24	24	3	WBBL01	16	16
77	Julie Hunter	4	24	22	1	WBBL01	16	16
159	Veronica Pyke	4	24	23	2	WBBL01	16	16
18	Brooke Hepburn	4	24	30	0	WBBL01	16	16
68	Heather Knight	4	24	32	1	WBBL01	16	16
6	Amy Satterthwaite	4	24	24	1	WBBL01	16	16
127	Rene Farrell	4	24	24	1	WBBL01	17	17
133	Samantha Bates	3	18	20	2	WBBL01	17	17
92	Lauren Cheatle	4	24	28	3	WBBL01	17	17
52	Erin Osborne	4	24	28	1	WBBL01	17	17
149	Stafanie Taylor	1	6	6	0	WBBL01	17	17
116	Nicola Carey	4	24	18	0	WBBL01	17	17
109	Molly Strano	4	24	21	0	WBBL01	17	17
117	Nicola Hancock	1	6	10	0	WBBL01	17	17
34	Danni Wyatt	4	24	28	1	WBBL01	17	17
17	Briana Binch	3	18	15	1	WBBL01	17	17
138	Sarah Elliott	2	12	15	0	WBBL01	17	17
147	Sophie Molineux	3	18	19	1	WBBL01	17	17
32	Dane van Niekerk	2.3	15	19	1	WBBL01	17	17
46	Emma Kearney	4	24	12	1	WBBL01	18	18
110	Morna Nielsen	4	24	12	3	WBBL01	18	18
90	Kristen Beams	4	24	20	2	WBBL01	18	18
54	Gemma Triscari	4	24	16	2	WBBL01	18	18
113	Nat Sciver	3	18	12	1	WBBL01	18	18
1	Alana King	1	6	6	0	WBBL01	18	18
104	Marizanne Kapp	4	24	8	1	WBBL01	18	18
41	Ellyse Perry	3	18	21	0	WBBL01	18	18
136	Sarah Aley	3	18	11	0	WBBL01	18	18
91	Laura Marsh	3	18	20	2	WBBL01	18	18
8	Angela Reakes	1	6	9	0	WBBL01	18	18
93	Lauren Smith	1.5	11	10	0	WBBL01	18	18
84	Katherine Brunt	4	24	20	1	WBBL01	19	19
115	Nicky Shaw	4	24	22	2	WBBL01	19	19
85	Katie-Jane Hartshorn	4	24	23	4	WBBL01	19	19
47	Emma King	2	12	14	0	WBBL01	19	19
152	Suzie Bates	4	24	18	0	WBBL01	19	19
118	Nicole Bolton	2	12	12	0	WBBL01	19	19
77	Julie Hunter	4	24	11	1	WBBL01	19	19
159	Veronica Pyke	4	24	16	1	WBBL01	19	19
18	Brooke Hepburn	2	12	15	1	WBBL01	19	19
6	Amy Satterthwaite	3	18	25	0	WBBL01	19	19
68	Heather Knight	2	12	16	0	WBBL01	19	19
50	Erin Burns	4	24	22	2	WBBL01	19	19
80	Kate Cross	3	18	27	1	WBBL01	20	20
76	Jess Jonassen	4	24	11	3	WBBL01	20	20
29	Courtney Hill	2	12	10	0	WBBL01	20	20
58	Grace Harris	4	24	21	1	WBBL01	20	20
74	Jemma Barsby	4	24	22	2	WBBL01	20	20
69	Holly Ferling	1	6	10	0	WBBL01	20	20
38	Delissa Kimmince	2	12	20	1	WBBL01	20	20
146	Sophie Devine	3	18	25	1	WBBL01	20	20
107	Megan Schutt	2	12	11	0	WBBL01	20	20
4	Amanda-Jade Wellington	4	24	26	0	WBBL01	20	20
153	Tahlia McGrath	3	18	18	0	WBBL01	20	20
137	Sarah Coyte	3	18	19	1	WBBL01	20	20
143	Shelley Nitschke	4	24	28	0	WBBL01	20	20
46	Emma Kearney	4	24	20	0	WBBL01	21	21
110	Morna Nielsen	4	24	28	3	WBBL01	21	21
54	Gemma Triscari	3	18	28	1	WBBL01	21	21
90	Kristen Beams	4	24	25	1	WBBL01	21	21
113	Nat Sciver	4	24	29	1	WBBL01	21	21
1	Alana King	1	6	14	0	WBBL01	21	21
77	Julie Hunter	4	24	27	0	WBBL01	21	21
159	Veronica Pyke	4	24	26	2	WBBL01	21	21
6	Amy Satterthwaite	3.2	20	13	2	WBBL01	21	21
21	Celeste Raack	1	6	10	0	WBBL01	21	21
50	Erin Burns	3	18	19	1	WBBL01	21	21
68	Heather Knight	4	24	19	2	WBBL01	21	21
109	Molly Strano	3.1	19	18	1	WBBL01	22	22
32	Dane van Niekerk	4	24	20	4	WBBL01	22	22
147	Sophie Molineux	1	6	7	0	WBBL01	22	22
17	Briana Binch	2	12	16	1	WBBL01	22	22
138	Sarah Elliott	2	12	14	0	WBBL01	22	22
89	Kris Britt	2	12	12	0	WBBL01	22	22
57	Georgia Wareham	1	6	10	0	WBBL01	22	22
34	Danni Wyatt	4	24	13	4	WBBL01	22	22
29	Courtney Hill	3	18	28	0	WBBL01	22	22
76	Jess Jonassen	3	18	15	0	WBBL01	22	22
80	Kate Cross	1	6	8	0	WBBL01	22	22
69	Holly Ferling	4	24	19	0	WBBL01	22	22
74	Jemma Barsby	2	12	17	0	WBBL01	22	22
38	Delissa Kimmince	3.5	23	19	3	WBBL01	22	22
107	Megan Schutt	3	18	11	0	WBBL01	23	23
143	Shelley Nitschke	4	24	27	1	WBBL01	23	23
153	Tahlia McGrath	2	12	25	1	WBBL01	23	23
4	Amanda-Jade Wellington	4	24	30	0	WBBL01	23	23
146	Sophie Devine	1	6	12	0	WBBL01	23	23
61	Hannah Perry	4	24	21	3	WBBL01	23	23
137	Sarah Coyte	1	6	11	0	WBBL01	23	23
148	Stacy-Ann King	1	6	10	0	WBBL01	23	23
92	Lauren Cheatle	4	24	36	1	WBBL01	23	23
127	Rene Farrell	4	24	24	1	WBBL01	23	23
52	Erin Osborne	2	12	21	0	WBBL01	23	23
149	Stafanie Taylor	4	24	24	1	WBBL01	23	23
116	Nicola Carey	4	24	27	1	WBBL01	23	23
123	Rachael Haynes	1	6	16	0	WBBL01	23	23
104	Marizanne Kapp	4	24	9	3	WBBL01	24	24
41	Ellyse Perry	4	24	20	2	WBBL01	24	24
136	Sarah Aley	3	18	25	1	WBBL01	24	24
98	Lisa Sthalekar	4	24	21	0	WBBL01	24	24
8	Angela Reakes	3	18	22	0	WBBL01	24	24
93	Lauren Smith	2	12	6	1	WBBL01	24	24
84	Katherine Brunt	4	24	15	0	WBBL01	24	24
115	Nicky Shaw	4	24	18	1	WBBL01	24	24
44	Emma Biss	2	12	21	1	WBBL01	24	24
85	Katie-Jane Hartshorn	4	24	9	1	WBBL01	24	24
152	Suzie Bates	3.5	23	32	0	WBBL01	24	24
67	Heather Graham	1	6	10	1	WBBL01	24	24
127	Rene Farrell	4	24	26	2	WBBL01	25	25
92	Lauren Cheatle	4	24	31	1	WBBL01	25	25
149	Stafanie Taylor	4	24	23	1	WBBL01	25	25
116	Nicola Carey	4	24	20	1	WBBL01	25	25
15	Belinda Vakarewa	2	12	16	1	WBBL01	25	25
52	Erin Osborne	2	12	16	0	WBBL01	25	25
69	Holly Ferling	4	24	21	3	WBBL01	25	25
29	Courtney Hill	3	18	17	1	WBBL01	25	25
76	Jess Jonassen	4	24	27	0	WBBL01	25	25
74	Jemma Barsby	4	24	21	1	WBBL01	25	25
80	Kate Cross	4	24	26	2	WBBL01	25	25
38	Delissa Kimmince	1	6	11	2	WBBL01	25	25
84	Katherine Brunt	4	24	11	2	WBBL01	26	26
44	Emma Biss	4	24	27	1	WBBL01	26	26
115	Nicky Shaw	4	24	17	0	WBBL01	26	26
85	Katie-Jane Hartshorn	1	6	11	0	WBBL01	26	26
67	Heather Graham	3	18	15	1	WBBL01	26	26
36	Deandra Dottin	4	24	17	2	WBBL01	26	26
46	Emma Kearney	4	24	20	0	WBBL01	26	26
54	Gemma Triscari	4	24	21	0	WBBL01	26	26
90	Kristen Beams	4	24	16	1	WBBL01	26	26
64	Hayley Jensen	2.2	14	18	0	WBBL01	26	26
113	Nat Sciver	4	24	16	2	WBBL01	26	26
1	Alana King	1	6	7	0	WBBL01	26	26
84	Katherine Brunt	4	24	27	0	WBBL01	27	27
44	Emma Biss	1	6	10	0	WBBL01	27	27
115	Nicky Shaw	4	24	26	2	WBBL01	27	27
36	Deandra Dottin	4	24	23	1	WBBL01	27	27
67	Heather Graham	4	24	21	1	WBBL01	27	27
85	Katie-Jane Hartshorn	3	18	18	1	WBBL01	27	27
46	Emma Kearney	2	12	23	0	WBBL01	27	27
54	Gemma Triscari	3.1	19	26	0	WBBL01	27	27
90	Kristen Beams	4	24	30	0	WBBL01	27	27
113	Nat Sciver	4	24	22	0	WBBL01	27	27
64	Hayley Jensen	3	18	14	2	WBBL01	27	27
1	Alana King	1	6	12	0	WBBL01	27	27
84	Katherine Brunt	4	24	20	2	WBBL01	28	28
115	Nicky Shaw	4	24	23	0	WBBL01	28	28
44	Emma Biss	3	18	25	0	WBBL01	28	28
47	Emma King	2	12	19	0	WBBL01	28	28
36	Deandra Dottin	4	24	34	0	WBBL01	28	28
121	Piepa Cleary	3	18	18	0	WBBL01	28	28
127	Rene Farrell	3.1	19	17	2	WBBL01	28	28
92	Lauren Cheatle	4	24	23	1	WBBL01	28	28
149	Stafanie Taylor	4	24	23	1	WBBL01	28	28
116	Nicola Carey	4	24	25	1	WBBL01	28	28
52	Erin Osborne	4	24	24	2	WBBL01	28	28
127	Rene Farrell	4	24	32	1	WBBL01	29	29
92	Lauren Cheatle	4	24	26	1	WBBL01	29	29
149	Stafanie Taylor	3	18	41	0	WBBL01	29	29
116	Nicola Carey	4	24	18	1	WBBL01	29	29
15	Belinda Vakarewa	4	24	20	0	WBBL01	29	29
52	Erin Osborne	1	6	10	0	WBBL01	29	29
84	Katherine Brunt	4	24	21	0	WBBL01	29	29
44	Emma Biss	2.4	16	20	0	WBBL01	29	29
115	Nicky Shaw	4	24	24	0	WBBL01	29	29
121	Piepa Cleary	1	6	12	0	WBBL01	29	29
118	Nicole Bolton	3	18	25	0	WBBL01	29	29
36	Deandra Dottin	3	18	25	1	WBBL01	29	29
85	Katie-Jane Hartshorn	2	12	19	0	WBBL01	29	29
84	Katherine Brunt	4	24	34	0	WBBL01	30	30
115	Nicky Shaw	4	24	21	2	WBBL01	30	30
121	Piepa Cleary	1	6	9	0	WBBL01	30	30
67	Heather Graham	2	12	14	1	WBBL01	30	30
85	Katie-Jane Hartshorn	4	24	20	2	WBBL01	30	30
36	Deandra Dottin	2	12	17	1	WBBL01	30	30
118	Nicole Bolton	3	18	19	0	WBBL01	30	30
107	Megan Schutt	4	24	11	3	WBBL01	30	30
146	Sophie Devine	3	18	22	2	WBBL01	30	30
153	Tahlia McGrath	2	12	15	0	WBBL01	30	30
4	Amanda-Jade Wellington	4	24	13	3	WBBL01	30	30
143	Shelley Nitschke	4	24	15	0	WBBL01	30	30
61	Hannah Perry	2	12	19	0	WBBL01	30	30
137	Sarah Coyte	0.2	2	1	0	WBBL01	30	30
29	Courtney Hill	2	12	8	0	WBBL01	31	31
76	Jess Jonassen	4	24	22	1	WBBL01	31	31
69	Holly Ferling	4	24	23	1	WBBL01	31	31
80	Kate Cross	2	12	13	0	WBBL01	31	31
58	Grace Harris	3	18	15	1	WBBL01	31	31
38	Delissa Kimmince	4	24	29	1	WBBL01	31	31
74	Jemma Barsby	1	6	11	0	WBBL01	31	31
77	Julie Hunter	4	24	15	2	WBBL01	31	31
159	Veronica Pyke	4	24	30	3	WBBL01	31	31
68	Heather Knight	3	18	8	2	WBBL01	31	31
18	Brooke Hepburn	3.5	23	21	1	WBBL01	31	31
50	Erin Burns	4	24	22	0	WBBL01	31	31
107	Megan Schutt	4	24	21	0	WBBL01	32	32
137	Sarah Coyte	4	24	22	0	WBBL01	32	32
143	Shelley Nitschke	3	18	21	1	WBBL01	32	32
4	Amanda-Jade Wellington	3	18	30	2	WBBL01	32	32
61	Hannah Perry	3	18	19	1	WBBL01	32	32
3	Alex Price	3	18	20	1	WBBL01	32	32
84	Katherine Brunt	3.3	21	25	1	WBBL01	32	32
115	Nicky Shaw	3	18	29	0	WBBL01	32	32
118	Nicole Bolton	4	24	24	2	WBBL01	32	32
85	Katie-Jane Hartshorn	4	24	26	0	WBBL01	32	32
47	Emma King	2	12	17	1	WBBL01	32	32
36	Deandra Dottin	2	12	15	0	WBBL01	32	32
127	Rene Farrell	4	24	15	2	WBBL01	33	33
92	Lauren Cheatle	4	24	21	2	WBBL01	33	33
116	Nicola Carey	3	18	20	0	WBBL01	33	33
15	Belinda Vakarewa	1	6	11	0	WBBL01	33	33
101	Maisy Gibson	4	24	14	3	WBBL01	33	33
149	Stafanie Taylor	2	12	6	1	WBBL01	33	33
24	Charlotte Anneveld	2	12	5	1	WBBL01	33	33
76	Jess Jonassen	4	24	18	2	WBBL01	33	33
69	Holly Ferling	2	12	16	1	WBBL01	33	33
29	Courtney Hill	2.4	16	26	1	WBBL01	33	33
80	Kate Cross	2	12	13	0	WBBL01	33	33
58	Grace Harris	1	6	8	0	WBBL01	33	33
38	Delissa Kimmince	1	6	11	1	WBBL01	33	33
142	Shabnim Ismail	4	24	10	3	WBBL01	34	34
109	Molly Strano	4	24	15	5	WBBL01	34	34
34	Danni Wyatt	2	12	9	0	WBBL01	34	34
147	Sophie Molineux	4	24	20	0	WBBL01	34	34
32	Dane van Niekerk	2	12	7	1	WBBL01	34	34
17	Briana Binch	1	6	7	0	WBBL01	34	34
138	Sarah Elliott	3	18	10	0	WBBL01	34	34
46	Emma Kearney	3.5	23	18	0	WBBL01	34	34
54	Gemma Triscari	4	24	21	0	WBBL01	34	34
113	Nat Sciver	4	24	7	1	WBBL01	34	34
90	Kristen Beams	4	24	19	1	WBBL01	34	34
64	Hayley Jensen	2	12	8	0	WBBL01	34	34
1	Alana King	2	12	10	0	WBBL01	34	34
77	Julie Hunter	3	18	27	2	WBBL01	35	35
68	Heather Knight	4	24	16	1	WBBL01	35	35
159	Veronica Pyke	4	24	26	1	WBBL01	35	35
50	Erin Burns	3	18	23	1	WBBL01	35	35
18	Brooke Hepburn	3	18	18	0	WBBL01	35	35
106	Meg Phillips	3	18	23	1	WBBL01	35	35
92	Lauren Cheatle	3	18	17	0	WBBL01	35	35
24	Charlotte Anneveld	3	18	26	1	WBBL01	35	35
127	Rene Farrell	4	24	15	2	WBBL01	35	35
116	Nicola Carey	4	24	27	0	WBBL01	35	35
101	Maisy Gibson	2	12	13	1	WBBL01	35	35
149	Stafanie Taylor	4	24	27	2	WBBL01	35	35
69	Holly Ferling	4	24	16	1	WBBL01	36	36
76	Jess Jonassen	4	24	14	2	WBBL01	36	36
74	Jemma Barsby	3	18	19	0	WBBL01	36	36
80	Kate Cross	2	12	7	0	WBBL01	36	36
29	Courtney Hill	1	6	8	0	WBBL01	36	36
58	Grace Harris	2	12	16	0	WBBL01	36	36
38	Delissa Kimmince	4	24	25	1	WBBL01	36	36
77	Julie Hunter	4	24	20	1	WBBL01	36	36
159	Veronica Pyke	3	18	26	0	WBBL01	36	36
68	Heather Knight	3	18	8	1	WBBL01	36	36
18	Brooke Hepburn	2	12	12	0	WBBL01	36	36
50	Erin Burns	4	24	19	0	WBBL01	36	36
106	Meg Phillips	1	6	9	0	WBBL01	36	36
65	Hayley Matthews	1.5	11	16	0	WBBL01	36	36
142	Shabnim Ismail	3	18	18	0	WBBL01	37	37
109	Molly Strano	4	24	22	0	WBBL01	37	37
34	Danni Wyatt	4	24	19	1	WBBL01	37	37
17	Briana Binch	2	12	6	0	WBBL01	37	37
32	Dane van Niekerk	1	6	9	0	WBBL01	37	37
138	Sarah Elliott	4	24	33	0	WBBL01	37	37
147	Sophie Molineux	1	6	5	1	WBBL01	37	37
89	Kris Britt	1	6	8	0	WBBL01	37	37
46	Emma Kearney	4	24	19	2	WBBL01	37	37
54	Gemma Triscari	4	24	16	2	WBBL01	37	37
90	Kristen Beams	4	24	24	0	WBBL01	37	37
113	Nat Sciver	4	24	22	1	WBBL01	37	37
64	Hayley Jensen	4	24	25	3	WBBL01	37	37
77	Julie Hunter	4	24	19	1	WBBL01	38	38
68	Heather Knight	3	18	26	0	WBBL01	38	38
159	Veronica Pyke	2	12	10	1	WBBL01	38	38
18	Brooke Hepburn	3	18	16	1	WBBL01	38	38
50	Erin Burns	4	24	28	1	WBBL01	38	38
82	Katelyn Fryett	4	24	17	1	WBBL01	38	38
127	Rene Farrell	3	18	14	0	WBBL01	38	38
92	Lauren Cheatle	4	24	14	3	WBBL01	38	38
15	Belinda Vakarewa	4	24	21	0	WBBL01	38	38
149	Stafanie Taylor	3	18	14	2	WBBL01	38	38
101	Maisy Gibson	1	6	13	1	WBBL01	38	38
116	Nicola Carey	3.2	20	12	4	WBBL01	38	38
107	Megan Schutt	4	24	28	0	WBBL01	39	39
137	Sarah Coyte	4	24	17	0	WBBL01	39	39
146	Sophie Devine	4	24	38	0	WBBL01	39	39
4	Amanda-Jade Wellington	3	18	24	0	WBBL01	39	39
153	Tahlia McGrath	3	18	30	0	WBBL01	39	39
143	Shelley Nitschke	2	12	17	0	WBBL01	39	39
110	Morna Nielsen	4	24	19	2	WBBL01	39	39
46	Emma Kearney	4	24	28	1	WBBL01	39	39
54	Gemma Triscari	4	24	38	1	WBBL01	39	39
90	Kristen Beams	4	24	23	0	WBBL01	39	39
113	Nat Sciver	4	24	27	1	WBBL01	39	39
109	Molly Strano	4	24	28	2	WBBL01	40	40
34	Danni Wyatt	2	12	18	0	WBBL01	40	40
147	Sophie Molineux	4	24	31	3	WBBL01	40	40
138	Sarah Elliott	1	6	12	0	WBBL01	40	40
17	Briana Binch	2	12	19	0	WBBL01	40	40
32	Dane van Niekerk	3	18	24	0	WBBL01	40	40
89	Kris Britt	2	12	17	0	WBBL01	40	40
117	Nicola Hancock	2	12	15	0	WBBL01	40	40
104	Marizanne Kapp	4	24	21	0	WBBL01	40	40
98	Lisa Sthalekar	3	18	21	0	WBBL01	40	40
93	Lauren Smith	4	24	33	1	WBBL01	40	40
41	Ellyse Perry	4	24	27	1	WBBL01	40	40
136	Sarah Aley	4	24	17	3	WBBL01	40	40
8	Angela Reakes	1	6	17	0	WBBL01	40	40
107	Megan Schutt	4	24	34	0	WBBL01	41	41
137	Sarah Coyte	4	24	21	1	WBBL01	41	41
143	Shelley Nitschke	4	24	24	1	WBBL01	41	41
4	Amanda-Jade Wellington	3	18	19	0	WBBL01	41	41
3	Alex Price	2	12	24	0	WBBL01	41	41
61	Hannah Perry	1	6	14	0	WBBL01	41	41
146	Sophie Devine	2	12	19	2	WBBL01	41	41
104	Marizanne Kapp	4	24	22	1	WBBL01	41	41
41	Ellyse Perry	3	18	11	2	WBBL01	41	41
136	Sarah Aley	4	24	33	1	WBBL01	41	41
98	Lisa Sthalekar	4	24	23	4	WBBL01	41	41
79	Kara Sutherland	2	12	18	0	WBBL01	41	41
93	Lauren Smith	3	18	19	1	WBBL01	41	41
107	Megan Schutt	4	24	19	1	WBBL01	42	42
137	Sarah Coyte	3	18	34	1	WBBL01	42	42
143	Shelley Nitschke	4	24	22	1	WBBL01	42	42
134	Samantha Betts	2	12	17	1	WBBL01	42	42
146	Sophie Devine	4	24	22	0	WBBL01	42	42
4	Amanda-Jade Wellington	3	18	26	1	WBBL01	42	42
104	Marizanne Kapp	3	18	9	0	WBBL01	42	42
41	Ellyse Perry	2	12	16	0	WBBL01	42	42
91	Laura Marsh	4	24	18	3	WBBL01	42	42
136	Sarah Aley	3	18	13	2	WBBL01	42	42
93	Lauren Smith	3	18	17	3	WBBL01	42	42
79	Kara Sutherland	2	12	18	0	WBBL01	42	42
8	Angela Reakes	3	18	16	0	WBBL01	42	42
127	Rene Farrell	4	24	25	1	WBBL01	43	43
92	Lauren Cheatle	3	18	33	0	WBBL01	43	43
149	Stafanie Taylor	1	6	11	0	WBBL01	43	43
116	Nicola Carey	4	24	23	2	WBBL01	43	43
101	Maisy Gibson	4	24	22	1	WBBL01	43	43
15	Belinda Vakarewa	3	18	13	2	WBBL01	43	43
24	Charlotte Anneveld	1	6	7	1	WBBL01	43	43
109	Molly Strano	4	24	20	3	WBBL01	43	43
17	Briana Binch	2	12	13	1	WBBL01	43	43
138	Sarah Elliott	3.4	22	18	1	WBBL01	43	43
147	Sophie Molineux	4	24	18	3	WBBL01	43	43
32	Dane van Niekerk	2	12	14	0	WBBL01	43	43
89	Kris Britt	4	24	20	2	WBBL01	43	43
110	Morna Nielsen	4	24	15	1	WBBL01	44	44
46	Emma Kearney	4	24	44	1	WBBL01	44	44
90	Kristen Beams	2.4	16	11	0	WBBL01	44	44
113	Nat Sciver	4	24	41	1	WBBL01	44	44
54	Gemma Triscari	4	24	35	0	WBBL01	44	44
105	Meg Lanning	1.2	8	17	0	WBBL01	44	44
107	Megan Schutt	4	24	32	1	WBBL01	44	44
137	Sarah Coyte	4	24	12	3	WBBL01	44	44
143	Shelley Nitschke	4	24	23	1	WBBL01	44	44
4	Amanda-Jade Wellington	2	12	12	1	WBBL01	44	44
146	Sophie Devine	4	24	30	0	WBBL01	44	44
134	Samantha Betts	2	12	7	1	WBBL01	44	44
104	Marizanne Kapp	4	24	13	2	WBBL01	45	45
41	Ellyse Perry	4	24	28	1	WBBL01	45	45
98	Lisa Sthalekar	4	24	30	1	WBBL01	45	45
93	Lauren Smith	2	12	12	0	WBBL01	45	45
136	Sarah Aley	4	24	20	2	WBBL01	45	45
79	Kara Sutherland	1	6	9	0	WBBL01	45	45
8	Angela Reakes	1	6	9	0	WBBL01	45	45
109	Molly Strano	3	18	37	0	WBBL01	45	45
17	Briana Binch	3	18	31	1	WBBL01	45	45
147	Sophie Molineux	1	6	8	0	WBBL01	45	45
32	Dane van Niekerk	1	6	8	0	WBBL01	45	45
117	Nicola Hancock	2	12	15	0	WBBL01	45	45
89	Kris Britt	1	6	9	0	WBBL01	45	45
138	Sarah Elliott	2	12	7	0	WBBL01	45	45
88	Kirsty Lamb	1.3	9	13	1	WBBL01	45	45
127	Rene Farrell	3	18	18	0	WBBL01	46	46
92	Lauren Cheatle	3	18	12	0	WBBL01	46	46
116	Nicola Carey	2	12	16	0	WBBL01	46	46
15	Belinda Vakarewa	3	18	15	0	WBBL01	46	46
52	Erin Osborne	4	24	23	1	WBBL01	46	46
101	Maisy Gibson	2	12	5	2	WBBL01	46	46
149	Stafanie Taylor	3	18	20	2	WBBL01	46	46
110	Morna Nielsen	2	12	3	1	WBBL01	46	46
46	Emma Kearney	2	12	8	0	WBBL01	46	46
113	Nat Sciver	2	12	9	2	WBBL01	46	46
54	Gemma Triscari	2	12	10	4	WBBL01	46	46
83	Kath Hempenstall	2	12	17	0	WBBL01	46	46
159	Veronica Pyke	3	18	17	1	WBBL01	47	47
77	Julie Hunter	3	18	14	2	WBBL01	47	47
82	Katelyn Fryett	3	18	20	1	WBBL01	47	47
18	Brooke Hepburn	1	6	7	0	WBBL01	47	47
68	Heather Knight	2	12	20	0	WBBL01	47	47
6	Amy Satterthwaite	3	18	16	3	WBBL01	47	47
104	Marizanne Kapp	3	18	10	2	WBBL01	47	47
41	Ellyse Perry	3	18	23	0	WBBL01	47	47
98	Lisa Sthalekar	3	18	14	1	WBBL01	47	47
136	Sarah Aley	3	18	8	4	WBBL01	47	47
93	Lauren Smith	2	12	13	0	WBBL01	47	47
79	Kara Sutherland	1	6	4	0	WBBL01	47	47
107	Megan Schutt	4	24	20	0	WBBL01	48	48
137	Sarah Coyte	4	24	32	3	WBBL01	48	48
143	Shelley Nitschke	2	12	15	0	WBBL01	48	48
4	Amanda-Jade Wellington	4	24	35	1	WBBL01	48	48
134	Samantha Betts	4	24	19	1	WBBL01	48	48
153	Tahlia McGrath	2	12	16	1	WBBL01	48	48
88	Kirsty Lamb	1	6	14	0	WBBL01	48	48
109	Molly Strano	4	24	32	1	WBBL01	48	48
17	Briana Binch	2	12	17	3	WBBL01	48	48
138	Sarah Elliott	4	24	21	2	WBBL01	48	48
32	Dane van Niekerk	1	6	12	1	WBBL01	48	48
34	Danni Wyatt	4	24	26	1	WBBL01	48	48
89	Kris Britt	3.4	22	18	2	WBBL01	48	48
69	Holly Ferling	4	24	25	0	WBBL01	49	49
29	Courtney Hill	1	6	5	0	WBBL01	49	49
76	Jess Jonassen	4	24	30	1	WBBL01	49	49
80	Kate Cross	4	24	37	2	WBBL01	49	49
58	Grace Harris	4	24	19	2	WBBL01	49	49
38	Delissa Kimmince	3	18	22	0	WBBL01	49	49
107	Megan Schutt	3	18	22	1	WBBL01	49	49
137	Sarah Coyte	4	24	15	3	WBBL01	49	49
4	Amanda-Jade Wellington	2	12	11	0	WBBL01	49	49
134	Samantha Betts	3	18	12	1	WBBL01	49	49
143	Shelley Nitschke	4	24	30	1	WBBL01	49	49
146	Sophie Devine	2	12	19	0	WBBL01	49	49
153	Tahlia McGrath	2	12	24	0	WBBL01	49	49
52	Erin Osborne	3	18	35	0	WBBL01	50	50
127	Rene Farrell	4	24	36	1	WBBL01	50	50
92	Lauren Cheatle	4	24	19	1	WBBL01	50	50
116	Nicola Carey	4	24	26	1	WBBL01	50	50
101	Maisy Gibson	3	18	34	0	WBBL01	50	50
149	Stafanie Taylor	1	6	5	0	WBBL01	50	50
15	Belinda Vakarewa	1	6	13	1	WBBL01	50	50
104	Marizanne Kapp	4	24	18	4	WBBL01	50	50
41	Ellyse Perry	4	24	23	0	WBBL01	50	50
136	Sarah Aley	4	24	35	2	WBBL01	50	50
98	Lisa Sthalekar	4	24	34	3	WBBL01	50	50
93	Lauren Smith	2	12	18	0	WBBL01	50	50
8	Angela Reakes	1	6	7	0	WBBL01	50	50
79	Kara Sutherland	1	6	11	0	WBBL01	50	50
77	Julie Hunter	4	24	17	0	WBBL01	51	51
159	Veronica Pyke	3	18	13	0	WBBL01	51	51
18	Brooke Hepburn	4	24	17	2	WBBL01	51	51
6	Amy Satterthwaite	4	24	23	1	WBBL01	51	51
50	Erin Burns	2	12	17	0	WBBL01	51	51
68	Heather Knight	3	18	7	3	WBBL01	51	51
110	Morna Nielsen	4	24	20	0	WBBL01	51	51
46	Emma Kearney	4	24	18	1	WBBL01	51	51
113	Nat Sciver	4	24	23	2	WBBL01	51	51
83	Kath Hempenstall	4	24	24	1	WBBL01	51	51
54	Gemma Triscari	4	24	12	0	WBBL01	51	51
115	Nicky Shaw	4	24	19	2	WBBL01	52	52
84	Katherine Brunt	3	18	12	2	WBBL01	52	52
67	Heather Graham	4	24	33	0	WBBL01	52	52
85	Katie-Jane Hartshorn	3	18	21	1	WBBL01	52	52
152	Suzie Bates	4	24	27	0	WBBL01	52	52
118	Nicole Bolton	2	12	17	0	WBBL01	52	52
17	Briana Binch	4	24	34	0	WBBL01	52	52
32	Dane van Niekerk	3	18	29	0	WBBL01	52	52
117	Nicola Hancock	1	6	12	0	WBBL01	52	52
109	Molly Strano	2	12	10	0	WBBL01	52	52
34	Danni Wyatt	2	12	14	1	WBBL01	52	52
138	Sarah Elliott	2	12	8	0	WBBL01	52	52
89	Kris Britt	1	6	16	0	WBBL01	52	52
20	Cassie Brock	1	6	10	0	WBBL01	52	52
110	Morna Nielsen	4	24	26	3	WBBL01	53	53
46	Emma Kearney	4	24	16	1	WBBL01	53	53
113	Nat Sciver	4	24	15	1	WBBL01	53	53
83	Kath Hempenstall	4	24	29	1	WBBL01	53	53
54	Gemma Triscari	4	24	12	1	WBBL01	53	53
127	Rene Farrell	4	24	18	4	WBBL01	53	53
116	Nicola Carey	4	24	15	0	WBBL01	53	53
92	Lauren Cheatle	4	24	17	0	WBBL01	53	53
15	Belinda Vakarewa	4	24	23	2	WBBL01	53	53
101	Maisy Gibson	2	12	9	1	WBBL01	53	53
149	Stafanie Taylor	2	12	15	0	WBBL01	53	53
104	Marizanne Kapp	4	24	19	0	WBBL01	54	54
41	Ellyse Perry	4	24	23	0	WBBL01	54	54
136	Sarah Aley	4	24	21	1	WBBL01	54	54
98	Lisa Sthalekar	3	18	23	1	WBBL01	54	54
93	Lauren Smith	2	12	13	0	WBBL01	54	54
8	Angela Reakes	2	12	16	0	WBBL01	54	54
79	Kara Sutherland	1	6	8	0	WBBL01	54	54
77	Julie Hunter	4	24	12	0	WBBL01	54	54
159	Veronica Pyke	4	24	22	3	WBBL01	54	54
6	Amy Satterthwaite	4	24	22	3	WBBL01	54	54
18	Brooke Hepburn	2	12	12	0	WBBL01	54	54
68	Heather Knight	4	24	35	1	WBBL01	54	54
82	Katelyn Fryett	1	6	13	0	WBBL01	54	54
50	Erin Burns	1	6	10	0	WBBL01	54	54
107	Megan Schutt	4	24	24	1	WBBL01	55	55
137	Sarah Coyte	4	24	16	1	WBBL01	55	55
143	Shelley Nitschke	3	18	27	1	WBBL01	55	55
134	Samantha Betts	4	24	37	1	WBBL01	55	55
4	Amanda-Jade Wellington	4	24	16	3	WBBL01	55	55
153	Tahlia McGrath	1	6	4	1	WBBL01	55	55
17	Briana Binch	3	18	14	1	WBBL01	55	55
109	Molly Strano	4	24	18	2	WBBL01	55	55
138	Sarah Elliott	2	12	20	0	WBBL01	55	55
34	Danni Wyatt	4	24	20	3	WBBL01	55	55
32	Dane van Niekerk	2	12	11	1	WBBL01	55	55
89	Kris Britt	4	24	21	2	WBBL01	55	55
115	Nicky Shaw	4	24	28	3	WBBL01	56	56
84	Katherine Brunt	4	24	14	2	WBBL01	56	56
152	Suzie Bates	4	24	20	0	WBBL01	56	56
85	Katie-Jane Hartshorn	4	24	26	2	WBBL01	56	56
67	Heather Graham	4	24	19	1	WBBL01	56	56
109	Molly Strano	3	18	19	0	WBBL01	56	56
17	Briana Binch	3	18	15	1	WBBL01	56	56
88	Kirsty Lamb	1	6	9	0	WBBL01	56	56
34	Danni Wyatt	1	6	15	0	WBBL01	56	56
32	Dane van Niekerk	2	12	9	0	WBBL01	56	56
89	Kris Britt	3	18	23	0	WBBL01	56	56
20	Cassie Brock	1	6	7	0	WBBL01	56	56
138	Sarah Elliott	1.2	8	14	0	WBBL01	56	56
84	Katherine Brunt	4	24	24	1	WBBL01	57	57
115	Nicky Shaw	3	18	21	0	WBBL01	57	57
152	Suzie Bates	4	24	22	1	WBBL01	57	57
85	Katie-Jane Hartshorn	4	24	19	0	WBBL01	57	57
67	Heather Graham	3	18	15	2	WBBL01	57	57
118	Nicole Bolton	2	12	16	0	WBBL01	57	57
127	Rene Farrell	4	24	20	3	WBBL01	57	57
92	Lauren Cheatle	4	24	24	0	WBBL01	57	57
116	Nicola Carey	4	24	27	2	WBBL01	57	57
101	Maisy Gibson	4	24	16	2	WBBL01	57	57
52	Erin Osborne	4	24	21	1	WBBL01	57	57
104	Marizanne Kapp	3	18	21	2	WBBL01	58	58
41	Ellyse Perry	3	18	19	0	WBBL01	58	58
136	Sarah Aley	3	18	20	1	WBBL01	58	58
98	Lisa Sthalekar	3	18	9	3	WBBL01	58	58
93	Lauren Smith	2	12	16	0	WBBL01	58	58
77	Julie Hunter	2	12	15	0	WBBL01	58	58
159	Veronica Pyke	1	6	12	0	WBBL01	58	58
6	Amy Satterthwaite	1	6	6	0	WBBL01	58	58
18	Brooke Hepburn	1	6	9	0	WBBL01	58	58
68	Heather Knight	1.2	8	13	0	WBBL01	58	58
127	Rene Farrell	4	24	22	2	WBBL01	59	59
92	Lauren Cheatle	4	24	15	0	WBBL01	59	59
116	Nicola Carey	4	24	36	0	WBBL01	59	59
101	Maisy Gibson	4	24	21	2	WBBL01	59	59
52	Erin Osborne	4	24	21	3	WBBL01	59	59
104	Marizanne Kapp	4	24	11	1	WBBL01	59	59
41	Ellyse Perry	3.3	21	22	1	WBBL01	59	59
136	Sarah Aley	4	24	19	2	WBBL01	59	59
98	Lisa Sthalekar	3	18	24	0	WBBL01	59	59
8	Angela Reakes	1	6	10	0	WBBL01	59	59
93	Lauren Smith	4	24	23	0	WBBL01	59	59
65	Hayley Matthews	4	24	21	1	WBBL02	1	60
159	Veronica Pyke	2	12	10	0	WBBL02	1	60
6	Amy Satterthwaite	4	24	19	1	WBBL02	1	60
82	Katelyn Fryett	3	18	18	1	WBBL02	1	60
18	Brooke Hepburn	3	18	18	0	WBBL02	1	60
68	Heather Knight	4	24	31	2	WBBL02	1	60
126	Rebecca Grundy	4	24	29	1	WBBL02	1	60
84	Katherine Brunt	4	24	23	1	WBBL02	1	60
152	Suzie Bates	3	18	14	2	WBBL02	1	60
67	Heather Graham	4	24	30	0	WBBL02	1	60
47	Emma King	4	24	22	0	WBBL02	1	60
94	Lea Tahuhu	4	24	25	2	WBBL02	2	61
109	Molly Strano	3.3	21	16	3	WBBL02	2	61
119	Nicole Goodwin	4	24	17	3	WBBL02	2	61
147	Sophie Molineux	4	24	24	0	WBBL02	2	61
58	Grace Harris	2	12	20	0	WBBL02	2	61
34	Danni Wyatt	2	12	13	1	WBBL02	2	61
107	Megan Schutt	4	24	16	2	WBBL02	2	61
143	Shelley Nitschke	4	24	26	1	WBBL02	2	61
4	Amanda-Jade Wellington	4	24	11	1	WBBL02	2	61
137	Sarah Coyte	4	24	22	1	WBBL02	2	61
153	Tahlia McGrath	2	12	19	0	WBBL02	2	61
3	Alex Price	1.1	7	8	1	WBBL02	2	61
127	Rene Farrell	4	24	22	1	WBBL02	3	62
133	Samantha Bates	4	24	18	0	WBBL02	3	62
92	Lauren Cheatle	2	12	24	0	WBBL02	3	62
52	Erin Osborne	4	24	27	3	WBBL02	3	62
116	Nicola Carey	4	24	37	3	WBBL02	3	62
62	Harmanpreet Kaur	2	12	16	0	WBBL02	3	62
33	Danielle Hazell	4	24	29	0	WBBL02	3	62
46	Emma Kearney	3	18	18	0	WBBL02	3	62
113	Nat Sciver	1	6	12	0	WBBL02	3	62
54	Gemma Triscari	4	24	37	1	WBBL02	3	62
110	Morna Nielsen	4	24	22	1	WBBL02	3	62
1	Alana King	4	24	21	2	WBBL02	3	62
94	Lea Tahuhu	4	24	22	0	WBBL02	4	63
109	Molly Strano	4	24	20	1	WBBL02	4	63
147	Sophie Molineux	4	24	18	4	WBBL02	4	63
119	Nicole Goodwin	4	24	27	0	WBBL02	4	63
102	Maitlan Brown	2	12	14	0	WBBL02	4	63
114	Natalie Plane	2	12	26	0	WBBL02	4	63
107	Megan Schutt	3	18	18	0	WBBL02	4	63
143	Shelley Nitschke	4	24	10	2	WBBL02	4	63
4	Amanda-Jade Wellington	3	18	26	0	WBBL02	4	63
137	Sarah Coyte	4	24	33	0	WBBL02	4	63
146	Sophie Devine	1	6	14	0	WBBL02	4	63
3	Alex Price	4	24	23	1	WBBL02	4	63
153	Tahlia McGrath	0.3	3	6	0	WBBL02	4	63
159	Veronica Pyke	4	24	26	0	WBBL02	5	64
65	Hayley Matthews	4	24	19	2	WBBL02	5	64
6	Amy Satterthwaite	4	24	34	1	WBBL02	5	64
82	Katelyn Fryett	3	18	22	0	WBBL02	5	64
18	Brooke Hepburn	3	18	19	0	WBBL02	5	64
68	Heather Knight	2	12	19	0	WBBL02	5	64
152	Suzie Bates	3	18	25	1	WBBL02	5	64
84	Katherine Brunt	4	24	18	2	WBBL02	5	64
47	Emma King	4	24	22	1	WBBL02	5	64
126	Rebecca Grundy	4	24	29	2	WBBL02	5	64
67	Heather Graham	3	18	19	2	WBBL02	5	64
44	Emma Biss	2	12	11	1	WBBL02	5	64
76	Jess Jonassen	4	24	25	2	WBBL02	6	65
69	Holly Ferling	2	12	22	1	WBBL02	6	65
36	Deandra Dottin	3	18	24	2	WBBL02	6	65
38	Delissa Kimmince	4	24	18	0	WBBL02	6	65
59	Haidee Birkett	4	24	18	1	WBBL02	6	65
135	Sammy-Jo Johnson	2	12	16	0	WBBL02	6	65
74	Jemma Barsby	1	6	10	0	WBBL02	6	65
104	Marizanne Kapp	4	24	18	1	WBBL02	6	65
14	Ashleigh Gardner	4	24	28	1	WBBL02	6	65
136	Sarah Aley	4	24	17	2	WBBL02	6	65
41	Ellyse Perry	3	18	34	0	WBBL02	6	65
8	Angela Reakes	1	6	6	1	WBBL02	6	65
93	Lauren Smith	2.2	14	23	0	WBBL02	6	65
129	Rhiannon Dick	1	6	14	0	WBBL02	6	65
104	Marizanne Kapp	4	24	20	0	WBBL02	7	66
14	Ashleigh Gardner	3	18	7	2	WBBL02	7	66
136	Sarah Aley	4	24	14	2	WBBL02	7	66
41	Ellyse Perry	4	24	11	1	WBBL02	7	66
93	Lauren Smith	4	24	24	1	WBBL02	7	66
98	Lisa Sthalekar	1	6	6	0	WBBL02	7	66
76	Jess Jonassen	4	24	16	1	WBBL02	7	66
59	Haidee Birkett	3	18	14	0	WBBL02	7	66
69	Holly Ferling	3	18	11	0	WBBL02	7	66
38	Delissa Kimmince	2	12	17	0	WBBL02	7	66
36	Deandra Dottin	1	6	6	0	WBBL02	7	66
74	Jemma Barsby	3	18	22	1	WBBL02	7	66
127	Rene Farrell	4	24	20	1	WBBL02	8	67
133	Samantha Bates	4	24	21	2	WBBL02	8	67
15	Belinda Vakarewa	2	12	8	1	WBBL02	8	67
52	Erin Osborne	4	24	24	0	WBBL02	8	67
116	Nicola Carey	2	12	7	0	WBBL02	8	67
62	Harmanpreet Kaur	4	24	27	4	WBBL02	8	67
46	Emma Kearney	3	18	16	0	WBBL02	8	67
33	Danielle Hazell	3.5	23	25	1	WBBL02	8	67
64	Hayley Jensen	3	18	19	0	WBBL02	8	67
1	Alana King	4	24	33	0	WBBL02	8	67
110	Morna Nielsen	2	12	12	0	WBBL02	8	67
54	Gemma Triscari	3	18	10	1	WBBL02	8	67
84	Katherine Brunt	4	24	20	1	WBBL02	10	69
152	Suzie Bates	4	24	34	2	WBBL02	10	69
121	Piepa Cleary	4	24	18	1	WBBL02	10	69
47	Emma King	4	24	10	2	WBBL02	10	69
126	Rebecca Grundy	4	24	18	2	WBBL02	10	69
36	Deandra Dottin	4	24	18	1	WBBL02	10	69
69	Holly Ferling	4	24	25	0	WBBL02	10	69
135	Sammy-Jo Johnson	1	6	10	0	WBBL02	10	69
59	Haidee Birkett	4	24	19	0	WBBL02	10	69
76	Jess Jonassen	3.1	19	21	1	WBBL02	10	69
74	Jemma Barsby	1	6	9	0	WBBL02	10	69
46	Emma Kearney	4	24	13	3	WBBL02	11	70
33	Danielle Hazell	4	24	17	3	WBBL02	11	70
110	Morna Nielsen	2	12	24	0	WBBL02	11	70
54	Gemma Triscari	3	18	21	0	WBBL02	11	70
1	Alana King	3	18	27	0	WBBL02	11	70
64	Hayley Jensen	4	24	20	1	WBBL02	11	70
104	Marizanne Kapp	4	24	21	2	WBBL02	11	70
14	Ashleigh Gardner	2	12	22	0	WBBL02	11	70
136	Sarah Aley	4	24	25	1	WBBL02	11	70
32	Dane van Niekerk	3.2	20	21	0	WBBL02	11	70
41	Ellyse Perry	3	18	18	0	WBBL02	11	70
98	Lisa Sthalekar	1	6	16	0	WBBL02	11	70
107	Megan Schutt	4	24	23	0	WBBL02	12	71
146	Sophie Devine	2	12	8	1	WBBL02	12	71
153	Tahlia McGrath	4	24	21	2	WBBL02	12	71
137	Sarah Coyte	2	12	13	0	WBBL02	12	71
143	Shelley Nitschke	4	24	19	1	WBBL02	12	71
4	Amanda-Jade Wellington	4	24	15	1	WBBL02	12	71
133	Samantha Bates	4	24	14	2	WBBL02	12	71
127	Rene Farrell	4	24	19	1	WBBL02	12	71
15	Belinda Vakarewa	1	6	10	0	WBBL02	12	71
116	Nicola Carey	3	18	16	0	WBBL02	12	71
149	Stafanie Taylor	1	6	8	0	WBBL02	12	71
62	Harmanpreet Kaur	1	6	11	0	WBBL02	12	71
52	Erin Osborne	3.5	23	24	1	WBBL02	12	71
94	Lea Tahuhu	4	24	22	1	WBBL02	13	72
147	Sophie Molineux	4	24	38	0	WBBL02	13	72
109	Molly Strano	4	24	26	0	WBBL02	13	72
119	Nicole Goodwin	2	12	10	0	WBBL02	13	72
58	Grace Harris	4	24	15	1	WBBL02	13	72
114	Natalie Plane	2	12	16	1	WBBL02	13	72
159	Veronica Pyke	4	24	28	1	WBBL02	13	72
65	Hayley Matthews	4	24	16	0	WBBL02	13	72
50	Erin Burns	2	12	14	0	WBBL02	13	72
82	Katelyn Fryett	2	12	12	0	WBBL02	13	72
68	Heather Knight	2	12	24	0	WBBL02	13	72
18	Brooke Hepburn	2	12	11	1	WBBL02	13	72
6	Amy Satterthwaite	4	24	22	2	WBBL02	13	72
46	Emma Kearney	4	24	25	1	WBBL02	14	73
33	Danielle Hazell	4	24	15	2	WBBL02	14	73
64	Hayley Jensen	4	24	17	2	WBBL02	14	73
54	Gemma Triscari	3	18	19	1	WBBL02	14	73
1	Alana King	3	18	21	1	WBBL02	14	73
110	Morna Nielsen	2	12	14	0	WBBL02	14	73
104	Marizanne Kapp	3.5	23	13	2	WBBL02	14	73
41	Ellyse Perry	3	18	16	0	WBBL02	14	73
136	Sarah Aley	2	12	24	0	WBBL02	14	73
32	Dane van Niekerk	4	24	27	1	WBBL02	14	73
93	Lauren Smith	2	12	13	0	WBBL02	14	73
14	Ashleigh Gardner	2	12	21	0	WBBL02	14	73
94	Lea Tahuhu	4	24	19	1	WBBL02	15	74
109	Molly Strano	4	24	14	1	WBBL02	15	74
119	Nicole Goodwin	4	24	24	0	WBBL02	15	74
147	Sophie Molineux	2	12	13	0	WBBL02	15	74
102	Maitlan Brown	2	12	11	1	WBBL02	15	74
58	Grace Harris	4	24	39	1	WBBL02	15	74
159	Veronica Pyke	4	24	26	0	WBBL02	15	74
65	Hayley Matthews	4	24	23	4	WBBL02	15	74
6	Amy Satterthwaite	4	24	21	0	WBBL02	15	74
82	Katelyn Fryett	3	18	19	0	WBBL02	15	74
21	Celeste Raack	3	18	21	0	WBBL02	15	74
18	Brooke Hepburn	2	12	10	0	WBBL02	15	74
36	Deandra Dottin	2	12	12	0	WBBL02	16	75
76	Jess Jonassen	4	24	18	2	WBBL02	16	75
38	Delissa Kimmince	4	24	22	2	WBBL02	16	75
59	Haidee Birkett	3	18	13	1	WBBL02	16	75
74	Jemma Barsby	4	24	12	2	WBBL02	16	75
135	Sammy-Jo Johnson	3	18	12	1	WBBL02	16	75
84	Katherine Brunt	3	18	22	0	WBBL02	16	75
121	Piepa Cleary	1	6	9	0	WBBL02	16	75
47	Emma King	4	24	30	2	WBBL02	16	75
126	Rebecca Grundy	2	12	14	0	WBBL02	16	75
152	Suzie Bates	1	6	11	0	WBBL02	16	75
67	Heather Graham	1.5	11	7	0	WBBL02	16	75
76	Jess Jonassen	3	18	20	0	WBBL02	17	76
36	Deandra Dottin	2	12	10	0	WBBL02	17	76
59	Haidee Birkett	3	18	32	0	WBBL02	17	76
38	Delissa Kimmince	2	12	18	0	WBBL02	17	76
69	Holly Ferling	4	24	19	1	WBBL02	17	76
135	Sammy-Jo Johnson	3	18	28	0	WBBL02	17	76
74	Jemma Barsby	3	18	20	1	WBBL02	17	76
46	Emma Kearney	4	24	13	0	WBBL02	17	76
33	Danielle Hazell	4	24	17	2	WBBL02	17	76
64	Hayley Jensen	3	18	13	1	WBBL02	17	76
1	Alana King	2	12	17	0	WBBL02	17	76
54	Gemma Triscari	3	18	10	1	WBBL02	17	76
110	Morna Nielsen	4	24	19	3	WBBL02	17	76
133	Samantha Bates	4	24	22	2	WBBL02	18	77
127	Rene Farrell	4	24	16	0	WBBL02	18	77
101	Maisy Gibson	4	24	17	1	WBBL02	18	77
52	Erin Osborne	4	24	27	0	WBBL02	18	77
116	Nicola Carey	2	12	11	0	WBBL02	18	77
149	Stafanie Taylor	2	12	17	0	WBBL02	18	77
94	Lea Tahuhu	4	24	14	1	WBBL02	18	77
109	Molly Strano	3	18	29	0	WBBL02	18	77
119	Nicole Goodwin	1	6	9	0	WBBL02	18	77
34	Danni Wyatt	1	6	7	0	WBBL02	18	77
147	Sophie Molineux	4	24	25	0	WBBL02	18	77
102	Maitlan Brown	2.5	17	29	0	WBBL02	18	77
107	Megan Schutt	4	24	15	1	WBBL02	19	78
146	Sophie Devine	2	12	15	0	WBBL02	19	78
153	Tahlia McGrath	4	24	32	2	WBBL02	19	78
143	Shelley Nitschke	2	12	14	0	WBBL02	19	78
137	Sarah Coyte	4	24	26	0	WBBL02	19	78
4	Amanda-Jade Wellington	2	12	17	0	WBBL02	19	78
138	Sarah Elliott	2	12	23	0	WBBL02	19	78
77	Julie Hunter	4	24	29	1	WBBL02	19	78
159	Veronica Pyke	3	18	21	1	WBBL02	19	78
65	Hayley Matthews	1	6	20	0	WBBL02	19	78
18	Brooke Hepburn	3.3	21	25	0	WBBL02	19	78
6	Amy Satterthwaite	1	6	16	0	WBBL02	19	78
82	Katelyn Fryett	2	12	18	0	WBBL02	19	78
68	Heather Knight	2	12	16	0	WBBL02	19	78
46	Emma Kearney	4	24	27	0	WBBL02	20	79
33	Danielle Hazell	4	24	27	1	WBBL02	20	79
64	Hayley Jensen	4	24	24	1	WBBL02	20	79
54	Gemma Triscari	4	24	20	2	WBBL02	20	79
1	Alana King	1	6	12	1	WBBL02	20	79
110	Morna Nielsen	3	18	18	0	WBBL02	20	79
36	Deandra Dottin	2	12	22	0	WBBL02	20	79
76	Jess Jonassen	4	24	17	0	WBBL02	20	79
38	Delissa Kimmince	3	18	15	0	WBBL02	20	79
79	Kara Sutherland	2	12	19	0	WBBL02	20	79
59	Haidee Birkett	3	18	23	1	WBBL02	20	79
74	Jemma Barsby	4	24	22	2	WBBL02	20	79
144	Smriti Mandhana	2	12	6	2	WBBL02	20	79
133	Samantha Bates	4	24	14	0	WBBL02	21	80
127	Rene Farrell	4	24	13	0	WBBL02	21	80
52	Erin Osborne	4	24	23	3	WBBL02	21	80
101	Maisy Gibson	4	24	15	1	WBBL02	21	80
116	Nicola Carey	4	24	24	2	WBBL02	21	80
94	Lea Tahuhu	2	12	17	0	WBBL02	21	80
109	Molly Strano	3	18	15	2	WBBL02	21	80
34	Danni Wyatt	1	6	8	0	WBBL02	21	80
119	Nicole Goodwin	3	18	26	0	WBBL02	21	80
147	Sophie Molineux	1	6	8	0	WBBL02	21	80
57	Georgia Wareham	1	6	12	0	WBBL02	21	80
114	Natalie Plane	0.4	4	9	0	WBBL02	21	80
133	Samantha Bates	4	24	19	0	WBBL02	23	82
127	Rene Farrell	4	24	38	1	WBBL02	23	82
52	Erin Osborne	4	24	30	0	WBBL02	23	82
101	Maisy Gibson	2	12	24	0	WBBL02	23	82
116	Nicola Carey	4	24	39	1	WBBL02	23	82
123	Rachael Haynes	2	12	11	1	WBBL02	23	82
104	Marizanne Kapp	4	24	29	2	WBBL02	23	82
41	Ellyse Perry	3	18	29	1	WBBL02	23	82
136	Sarah Aley	4	24	17	1	WBBL02	23	82
14	Ashleigh Gardner	3	18	21	1	WBBL02	23	82
32	Dane van Niekerk	4	24	25	1	WBBL02	23	82
93	Lauren Smith	2	12	8	1	WBBL02	23	82
104	Marizanne Kapp	4	24	18	1	WBBL02	24	83
41	Ellyse Perry	4	24	18	1	WBBL02	24	83
136	Sarah Aley	3	18	13	3	WBBL02	24	83
14	Ashleigh Gardner	4	24	20	0	WBBL02	24	83
32	Dane van Niekerk	3	18	16	2	WBBL02	24	83
93	Lauren Smith	2	12	17	0	WBBL02	24	83
77	Julie Hunter	4	24	11	1	WBBL02	24	83
159	Veronica Pyke	3	18	22	0	WBBL02	24	83
65	Hayley Matthews	3.2	20	20	2	WBBL02	24	83
50	Erin Burns	2	12	18	0	WBBL02	24	83
18	Brooke Hepburn	4	24	17	0	WBBL02	24	83
68	Heather Knight	2	12	21	0	WBBL02	24	83
94	Lea Tahuhu	4	24	38	1	WBBL02	25	84
109	Molly Strano	4	24	25	2	WBBL02	25	84
119	Nicole Goodwin	3	18	18	0	WBBL02	25	84
147	Sophie Molineux	4	24	16	1	WBBL02	25	84
102	Maitlan Brown	1	6	11	0	WBBL02	25	84
34	Danni Wyatt	4	24	41	1	WBBL02	25	84
84	Katherine Brunt	4	24	17	0	WBBL02	25	84
13	Anya Shrubsole	4	24	30	1	WBBL02	25	84
152	Suzie Bates	4	24	18	1	WBBL02	25	84
47	Emma King	4	24	25	2	WBBL02	25	84
67	Heather Graham	4	24	26	2	WBBL02	25	84
84	Katherine Brunt	4	24	14	2	WBBL02	26	85
47	Emma King	4	24	12	1	WBBL02	26	85
13	Anya Shrubsole	4	24	13	0	WBBL02	26	85
152	Suzie Bates	3	18	14	0	WBBL02	26	85
85	Katie-Jane Hartshorn	2	12	15	0	WBBL02	26	85
67	Heather Graham	3	18	12	2	WBBL02	26	85
107	Megan Schutt	3	18	16	2	WBBL02	26	85
146	Sophie Devine	2	12	6	1	WBBL02	26	85
137	Sarah Coyte	4	24	14	1	WBBL02	26	85
4	Amanda-Jade Wellington	3	18	17	0	WBBL02	26	85
3	Alex Price	2	12	13	0	WBBL02	26	85
143	Shelley Nitschke	1	6	10	0	WBBL02	26	85
138	Sarah Elliott	0.5	5	9	0	WBBL02	26	85
94	Lea Tahuhu	4	24	14	0	WBBL02	27	86
109	Molly Strano	4	24	32	1	WBBL02	27	86
34	Danni Wyatt	3	18	27	0	WBBL02	27	86
119	Nicole Goodwin	4	24	29	1	WBBL02	27	86
147	Sophie Molineux	1	6	11	0	WBBL02	27	86
102	Maitlan Brown	4	24	12	0	WBBL02	27	86
46	Emma Kearney	2	12	19	0	WBBL02	27	86
110	Morna Nielsen	1	6	15	0	WBBL02	27	86
64	Hayley Jensen	1.3	9	11	0	WBBL02	27	86
113	Nat Sciver	1	6	6	1	WBBL02	27	86
76	Jess Jonassen	4	24	27	1	WBBL02	28	87
59	Haidee Birkett	4	24	25	2	WBBL02	28	87
135	Sammy-Jo Johnson	4	24	16	0	WBBL02	28	87
38	Delissa Kimmince	4	24	31	1	WBBL02	28	87
79	Kara Sutherland	1	6	7	0	WBBL02	28	87
74	Jemma Barsby	3	18	19	1	WBBL02	28	87
92	Lauren Cheatle	4	24	31	0	WBBL02	28	87
133	Samantha Bates	4	24	18	2	WBBL02	28	87
127	Rene Farrell	4	24	34	1	WBBL02	28	87
52	Erin Osborne	3	18	20	1	WBBL02	28	87
116	Nicola Carey	4	24	18	2	WBBL02	28	87
62	Harmanpreet Kaur	1	6	6	0	WBBL02	28	87
107	Megan Schutt	4	24	30	0	WBBL02	29	88
143	Shelley Nitschke	4	24	28	0	WBBL02	29	88
4	Amanda-Jade Wellington	3	18	31	0	WBBL02	29	88
137	Sarah Coyte	4	24	34	2	WBBL02	29	88
138	Sarah Elliott	3	18	25	0	WBBL02	29	88
3	Alex Price	2	12	13	1	WBBL02	29	88
104	Marizanne Kapp	4	24	27	1	WBBL02	29	88
41	Ellyse Perry	3	18	27	0	WBBL02	29	88
136	Sarah Aley	4	24	18	1	WBBL02	29	88
32	Dane van Niekerk	4	24	21	0	WBBL02	29	88
14	Ashleigh Gardner	1	6	13	1	WBBL02	29	88
93	Lauren Smith	2	12	17	0	WBBL02	29	88
98	Lisa Sthalekar	2	12	16	1	WBBL02	29	88
104	Marizanne Kapp	4	24	9	0	WBBL02	30	89
41	Ellyse Perry	2	12	6	0	WBBL02	30	89
136	Sarah Aley	3	18	21	1	WBBL02	30	89
32	Dane van Niekerk	2	12	16	0	WBBL02	30	89
14	Ashleigh Gardner	1	6	10	0	WBBL02	30	89
93	Lauren Smith	4	24	16	3	WBBL02	30	89
98	Lisa Sthalekar	3.5	23	12	3	WBBL02	30	89
107	Megan Schutt	4	24	13	1	WBBL02	30	89
143	Shelley Nitschke	3	18	19	0	WBBL02	30	89
137	Sarah Coyte	3	18	15	1	WBBL02	30	89
4	Amanda-Jade Wellington	4	24	16	2	WBBL02	30	89
3	Alex Price	3.5	23	34	1	WBBL02	30	89
76	Jess Jonassen	3	18	22	2	WBBL02	31	90
59	Haidee Birkett	4	24	23	0	WBBL02	31	90
38	Delissa Kimmince	4	24	17	1	WBBL02	31	90
135	Sammy-Jo Johnson	4	24	20	0	WBBL02	31	90
74	Jemma Barsby	3	18	23	1	WBBL02	31	90
79	Kara Sutherland	2	12	5	3	WBBL02	31	90
92	Lauren Cheatle	3	18	20	0	WBBL02	31	90
133	Samantha Bates	3	18	16	0	WBBL02	31	90
127	Rene Farrell	3.5	23	25	0	WBBL02	31	90
116	Nicola Carey	4	24	28	0	WBBL02	31	90
62	Harmanpreet Kaur	1	6	4	0	WBBL02	31	90
52	Erin Osborne	4	24	22	0	WBBL02	31	90
94	Lea Tahuhu	4	24	20	1	WBBL02	32	91
109	Molly Strano	4	24	18	2	WBBL02	32	91
102	Maitlan Brown	3	18	33	0	WBBL02	32	91
147	Sophie Molineux	4	24	21	2	WBBL02	32	91
34	Danni Wyatt	4	24	33	0	WBBL02	32	91
114	Natalie Plane	1	6	6	1	WBBL02	32	91
13	Anya Shrubsole	3.1	19	12	0	WBBL02	32	91
47	Emma King	4	24	30	2	WBBL02	32	91
84	Katherine Brunt	4	24	23	0	WBBL02	32	91
152	Suzie Bates	4	24	22	1	WBBL02	32	91
67	Heather Graham	2	12	27	0	WBBL02	32	91
42	Elyse Villani	1	6	15	0	WBBL02	32	91
13	Anya Shrubsole	4	24	22	1	WBBL02	33	92
84	Katherine Brunt	4	24	15	0	WBBL02	33	92
47	Emma King	4	24	19	1	WBBL02	33	92
152	Suzie Bates	3	18	20	1	WBBL02	33	92
85	Katie-Jane Hartshorn	4	24	28	1	WBBL02	33	92
67	Heather Graham	1	6	8	0	WBBL02	33	92
46	Emma Kearney	2	12	10	0	WBBL02	33	92
90	Kristen Beams	4	24	15	0	WBBL02	33	92
64	Hayley Jensen	2	12	24	0	WBBL02	33	92
113	Nat Sciver	2	12	20	0	WBBL02	33	92
54	Gemma Triscari	1.1	7	9	0	WBBL02	33	92
1	Alana King	2	12	14	0	WBBL02	33	92
110	Morna Nielsen	3	18	20	1	WBBL02	33	92
133	Samantha Bates	4	24	36	1	WBBL02	34	93
92	Lauren Cheatle	4	24	26	0	WBBL02	34	93
127	Rene Farrell	3	18	19	1	WBBL02	34	93
116	Nicola Carey	4	24	50	1	WBBL02	34	93
52	Erin Osborne	4	24	26	0	WBBL02	34	93
123	Rachael Haynes	1	6	8	0	WBBL02	34	93
159	Veronica Pyke	3	18	20	0	WBBL02	34	93
77	Julie Hunter	4	24	25	2	WBBL02	34	93
65	Hayley Matthews	3	18	27	1	WBBL02	34	93
6	Amy Satterthwaite	4	24	21	2	WBBL02	34	93
18	Brooke Hepburn	4	24	20	2	WBBL02	34	93
21	Celeste Raack	2	12	13	0	WBBL02	34	93
94	Lea Tahuhu	4	24	19	1	WBBL02	35	94
102	Maitlan Brown	4	24	21	0	WBBL02	35	94
109	Molly Strano	4	24	20	2	WBBL02	35	94
147	Sophie Molineux	3	18	23	0	WBBL02	35	94
119	Nicole Goodwin	1	6	18	0	WBBL02	35	94
34	Danni Wyatt	4	24	25	1	WBBL02	35	94
46	Emma Kearney	4	24	20	1	WBBL02	35	94
90	Kristen Beams	4	24	27	1	WBBL02	35	94
64	Hayley Jensen	1	6	14	0	WBBL02	35	94
54	Gemma Triscari	4	24	17	1	WBBL02	35	94
113	Nat Sciver	2	12	16	1	WBBL02	35	94
110	Morna Nielsen	3.3	21	19	0	WBBL02	35	94
1	Alana King	1	6	14	0	WBBL02	35	94
65	Hayley Matthews	4	24	33	1	WBBL02	36	95
77	Julie Hunter	2	12	20	0	WBBL02	36	95
159	Veronica Pyke	3	18	25	0	WBBL02	36	95
6	Amy Satterthwaite	4	24	18	1	WBBL02	36	95
18	Brooke Hepburn	4	24	27	0	WBBL02	36	95
50	Erin Burns	1	6	10	0	WBBL02	36	95
68	Heather Knight	2	12	20	0	WBBL02	36	95
76	Jess Jonassen	4	24	17	1	WBBL02	36	95
59	Haidee Birkett	4	24	21	2	WBBL02	36	95
38	Delissa Kimmince	3	18	25	0	WBBL02	36	95
135	Sammy-Jo Johnson	3	18	26	1	WBBL02	36	95
79	Kara Sutherland	2	12	13	0	WBBL02	36	95
74	Jemma Barsby	4	24	34	3	WBBL02	36	95
13	Anya Shrubsole	4	24	20	2	WBBL02	37	96
84	Katherine Brunt	4	24	27	1	WBBL02	37	96
152	Suzie Bates	4	24	34	1	WBBL02	37	96
47	Emma King	4	24	20	1	WBBL02	37	96
85	Katie-Jane Hartshorn	2	12	15	1	WBBL02	37	96
67	Heather Graham	2	12	13	0	WBBL02	37	96
104	Marizanne Kapp	4	24	13	1	WBBL02	37	96
41	Ellyse Perry	4	24	28	0	WBBL02	37	96
136	Sarah Aley	4	24	24	2	WBBL02	37	96
32	Dane van Niekerk	4	24	22	0	WBBL02	37	96
93	Lauren Smith	4	24	23	2	WBBL02	37	96
104	Marizanne Kapp	4	24	23	2	WBBL02	38	97
41	Ellyse Perry	3	18	14	1	WBBL02	38	97
136	Sarah Aley	4	24	29	1	WBBL02	38	97
14	Ashleigh Gardner	2	12	19	0	WBBL02	38	97
32	Dane van Niekerk	2	12	15	0	WBBL02	38	97
93	Lauren Smith	4	24	23	4	WBBL02	38	97
98	Lisa Sthalekar	1	6	5	0	WBBL02	38	97
13	Anya Shrubsole	4	24	17	0	WBBL02	38	97
84	Katherine Brunt	4	24	25	2	WBBL02	38	97
47	Emma King	2	12	23	0	WBBL02	38	97
152	Suzie Bates	3.3	21	31	1	WBBL02	38	97
85	Katie-Jane Hartshorn	3	18	21	1	WBBL02	38	97
67	Heather Graham	3	18	14	1	WBBL02	38	97
77	Julie Hunter	4	24	19	3	WBBL02	39	98
65	Hayley Matthews	3.4	22	19	5	WBBL02	39	98
159	Veronica Pyke	2	12	11	0	WBBL02	39	98
6	Amy Satterthwaite	3	18	25	1	WBBL02	39	98
18	Brooke Hepburn	3	18	21	0	WBBL02	39	98
50	Erin Burns	4	24	27	0	WBBL02	39	98
76	Jess Jonassen	4	24	16	1	WBBL02	39	98
59	Haidee Birkett	3.2	20	23	0	WBBL02	39	98
135	Sammy-Jo Johnson	2	12	14	0	WBBL02	39	98
38	Delissa Kimmince	3	18	24	1	WBBL02	39	98
79	Kara Sutherland	1	6	14	0	WBBL02	39	98
74	Jemma Barsby	4	24	25	0	WBBL02	39	98
144	Smriti Mandhana	1	6	7	0	WBBL02	39	98
46	Emma Kearney	3	18	10	0	WBBL02	40	99
90	Kristen Beams	4	24	12	3	WBBL02	40	99
64	Hayley Jensen	2	12	9	0	WBBL02	40	99
113	Nat Sciver	4	24	21	2	WBBL02	40	99
54	Gemma Triscari	4	24	25	2	WBBL02	40	99
110	Morna Nielsen	3	18	14	1	WBBL02	40	99
107	Megan Schutt	4	24	14	2	WBBL02	40	99
146	Sophie Devine	2	12	18	0	WBBL02	40	99
143	Shelley Nitschke	3	18	19	0	WBBL02	40	99
137	Sarah Coyte	3	18	12	0	WBBL02	40	99
4	Amanda-Jade Wellington	4	24	23	1	WBBL02	40	99
138	Sarah Elliott	0.5	5	10	0	WBBL02	40	99
159	Veronica Pyke	3	18	24	1	WBBL02	41	100
77	Julie Hunter	4	24	13	2	WBBL02	41	100
65	Hayley Matthews	4	24	23	1	WBBL02	41	100
18	Brooke Hepburn	4	24	27	2	WBBL02	41	100
6	Amy Satterthwaite	4	24	36	0	WBBL02	41	100
50	Erin Burns	1	6	11	0	WBBL02	41	100
14	Ashleigh Gardner	1	6	5	1	WBBL02	41	100
41	Ellyse Perry	4	24	20	1	WBBL02	41	100
136	Sarah Aley	4	24	20	3	WBBL02	41	100
86	Kim Garth	4	24	30	1	WBBL02	41	100
93	Lauren Smith	4	24	19	1	WBBL02	41	100
8	Angela Reakes	1	6	8	0	WBBL02	41	100
43	Emily Leys	1	6	7	0	WBBL02	41	100
98	Lisa Sthalekar	1	6	7	0	WBBL02	41	100
107	Megan Schutt	4	24	15	2	WBBL02	42	101
146	Sophie Devine	3	18	21	0	WBBL02	42	101
143	Shelley Nitschke	3	18	26	0	WBBL02	42	101
137	Sarah Coyte	2.3	15	13	2	WBBL02	42	101
4	Amanda-Jade Wellington	3	18	22	0	WBBL02	42	101
3	Alex Price	2	12	16	1	WBBL02	42	101
153	Tahlia McGrath	2	12	11	2	WBBL02	42	101
46	Emma Kearney	4	24	18	1	WBBL02	42	101
90	Kristen Beams	3	18	11	3	WBBL02	42	101
113	Nat Sciver	3	18	17	2	WBBL02	42	101
110	Morna Nielsen	4	24	18	0	WBBL02	42	101
54	Gemma Triscari	3.4	22	23	3	WBBL02	42	101
76	Jess Jonassen	3.5	23	12	3	WBBL02	43	102
59	Haidee Birkett	2.2	14	26	0	WBBL02	43	102
135	Sammy-Jo Johnson	4	24	19	1	WBBL02	43	102
74	Jemma Barsby	3	18	13	4	WBBL02	43	102
38	Delissa Kimmince	4	24	23	0	WBBL02	43	102
79	Kara Sutherland	1	6	7	1	WBBL02	43	102
144	Smriti Mandhana	0.4	4	1	1	WBBL02	43	102
94	Lea Tahuhu	3	18	16	0	WBBL02	43	102
58	Grace Harris	2.5	17	22	1	WBBL02	43	102
109	Molly Strano	3	18	17	0	WBBL02	43	102
102	Maitlan Brown	2	12	17	0	WBBL02	43	102
147	Sophie Molineux	4	24	20	1	WBBL02	43	102
34	Danni Wyatt	3	18	12	2	WBBL02	43	102
127	Rene Farrell	4	24	26	3	WBBL02	44	103
15	Belinda Vakarewa	3	18	13	0	WBBL02	44	103
133	Samantha Bates	4	24	21	0	WBBL02	44	103
52	Erin Osborne	3	18	31	1	WBBL02	44	103
149	Stafanie Taylor	3	18	15	2	WBBL02	44	103
116	Nicola Carey	2	12	20	1	WBBL02	44	103
62	Harmanpreet Kaur	1	6	11	0	WBBL02	44	103
14	Ashleigh Gardner	2	12	13	0	WBBL02	44	103
41	Ellyse Perry	3	18	22	0	WBBL02	44	103
136	Sarah Aley	4	24	26	2	WBBL02	44	103
86	Kim Garth	4	24	17	1	WBBL02	44	103
93	Lauren Smith	3	18	26	0	WBBL02	44	103
8	Angela Reakes	2	12	13	1	WBBL02	44	103
98	Lisa Sthalekar	2	12	19	2	WBBL02	44	103
84	Katherine Brunt	2	12	12	0	WBBL02	45	104
13	Anya Shrubsole	4	24	20	0	WBBL02	45	104
121	Piepa Cleary	4	24	21	3	WBBL02	45	104
47	Emma King	4	24	33	1	WBBL02	45	104
152	Suzie Bates	4	24	17	0	WBBL02	45	104
67	Heather Graham	2	12	12	0	WBBL02	45	104
107	Megan Schutt	4	24	21	1	WBBL02	45	104
146	Sophie Devine	1	6	8	0	WBBL02	45	104
137	Sarah Coyte	4	24	37	0	WBBL02	45	104
153	Tahlia McGrath	4	24	17	1	WBBL02	45	104
4	Amanda-Jade Wellington	4	24	19	1	WBBL02	45	104
3	Alex Price	1	6	11	0	WBBL02	45	104
94	Lea Tahuhu	4	24	21	0	WBBL02	46	105
109	Molly Strano	4	24	19	3	WBBL02	46	105
58	Grace Harris	4	24	16	2	WBBL02	46	105
102	Maitlan Brown	3	18	19	1	WBBL02	46	105
34	Danni Wyatt	3	18	28	2	WBBL02	46	105
147	Sophie Molineux	2	12	21	0	WBBL02	46	105
76	Jess Jonassen	3	18	6	2	WBBL02	46	105
59	Haidee Birkett	2	12	24	0	WBBL02	46	105
38	Delissa Kimmince	3	18	20	0	WBBL02	46	105
135	Sammy-Jo Johnson	2	12	21	1	WBBL02	46	105
74	Jemma Barsby	3	18	27	0	WBBL02	46	105
144	Smriti Mandhana	1	6	4	0	WBBL02	46	105
46	Emma Kearney	4	24	11	1	WBBL02	47	106
90	Kristen Beams	4	24	33	1	WBBL02	47	106
113	Nat Sciver	4	24	32	1	WBBL02	47	106
110	Morna Nielsen	4	24	20	0	WBBL02	47	106
54	Gemma Triscari	4	24	28	0	WBBL02	47	106
13	Anya Shrubsole	3	18	9	2	WBBL02	47	106
84	Katherine Brunt	4	24	16	1	WBBL02	47	106
121	Piepa Cleary	3	18	11	1	WBBL02	47	106
152	Suzie Bates	3	18	21	0	WBBL02	47	106
67	Heather Graham	4	24	27	1	WBBL02	47	106
47	Emma King	3	18	12	2	WBBL02	47	106
77	Julie Hunter	4	24	26	1	WBBL02	48	107
159	Veronica Pyke	2	12	17	1	WBBL02	48	107
65	Hayley Matthews	4	24	22	0	WBBL02	48	107
68	Heather Knight	2	12	14	0	WBBL02	48	107
18	Brooke Hepburn	4	24	18	2	WBBL02	48	107
6	Amy Satterthwaite	4	24	17	5	WBBL02	48	107
127	Rene Farrell	2.2	14	19	0	WBBL02	48	107
15	Belinda Vakarewa	2	12	13	0	WBBL02	48	107
133	Samantha Bates	2	12	17	0	WBBL02	48	107
149	Stafanie Taylor	3	18	17	0	WBBL02	48	107
92	Lauren Cheatle	1	6	12	0	WBBL02	48	107
52	Erin Osborne	4	24	18	1	WBBL02	48	107
62	Harmanpreet Kaur	4	24	18	2	WBBL02	48	107
94	Lea Tahuhu	4	24	35	1	WBBL02	49	108
102	Maitlan Brown	4	24	21	1	WBBL02	49	108
109	Molly Strano	4	24	27	2	WBBL02	49	108
119	Nicole Goodwin	3	18	19	1	WBBL02	49	108
58	Grace Harris	3	18	20	0	WBBL02	49	108
147	Sophie Molineux	2	12	25	0	WBBL02	49	108
86	Kim Garth	4	24	35	0	WBBL02	49	108
93	Lauren Smith	2	12	20	0	WBBL02	49	108
136	Sarah Aley	3.4	22	32	1	WBBL02	49	108
98	Lisa Sthalekar	3	18	23	0	WBBL02	49	108
14	Ashleigh Gardner	4	24	22	2	WBBL02	49	108
8	Angela Reakes	2	12	12	1	WBBL02	49	108
76	Jess Jonassen	4	24	15	0	WBBL02	50	109
36	Deandra Dottin	3	18	22	0	WBBL02	50	109
59	Haidee Birkett	4	24	32	2	WBBL02	50	109
74	Jemma Barsby	3	18	31	0	WBBL02	50	109
38	Delissa Kimmince	3	18	18	2	WBBL02	50	109
135	Sammy-Jo Johnson	3	18	20	0	WBBL02	50	109
107	Megan Schutt	2	12	23	0	WBBL02	50	109
3	Alex Price	4	24	35	0	WBBL02	50	109
137	Sarah Coyte	2	12	25	0	WBBL02	50	109
4	Amanda-Jade Wellington	2	12	15	0	WBBL02	50	109
78	K Pope	3	18	25	0	WBBL02	50	109
153	Tahlia McGrath	2	12	18	1	WBBL02	50	109
127	Rene Farrell	4	24	21	1	WBBL02	51	110
133	Samantha Bates	4	24	22	0	WBBL02	51	110
15	Belinda Vakarewa	1	6	15	0	WBBL02	51	110
52	Erin Osborne	1	6	9	0	WBBL02	51	110
149	Stafanie Taylor	3	18	24	0	WBBL02	51	110
62	Harmanpreet Kaur	1	6	13	0	WBBL02	51	110
92	Lauren Cheatle	4	24	26	2	WBBL02	51	110
116	Nicola Carey	2	12	15	2	WBBL02	51	110
84	Katherine Brunt	4	24	23	0	WBBL02	51	110
13	Anya Shrubsole	4	24	26	0	WBBL02	51	110
121	Piepa Cleary	4	24	16	3	WBBL02	51	110
47	Emma King	2	12	24	0	WBBL02	51	110
152	Suzie Bates	4	24	20	2	WBBL02	51	110
67	Heather Graham	2	12	33	0	WBBL02	51	110
46	Emma Kearney	3	18	19	1	WBBL02	52	111
90	Kristen Beams	3	18	30	0	WBBL02	52	111
54	Gemma Triscari	3	18	25	1	WBBL02	52	111
110	Morna Nielsen	1.5	11	18	0	WBBL02	52	111
113	Nat Sciver	3	18	21	0	WBBL02	52	111
103	Makinley Blows	0.1	1	1	0	WBBL02	52	111
77	Julie Hunter	3	18	22	1	WBBL02	52	111
6	Amy Satterthwaite	3	18	23	2	WBBL02	52	111
65	Hayley Matthews	2	12	23	0	WBBL02	52	111
159	Veronica Pyke	1	6	7	0	WBBL02	52	111
18	Brooke Hepburn	2	12	14	2	WBBL02	52	111
21	Celeste Raack	1	6	9	0	WBBL02	52	111
107	Megan Schutt	4	24	19	2	WBBL02	53	112
3	Alex Price	4	24	33	0	WBBL02	53	112
153	Tahlia McGrath	4	24	26	1	WBBL02	53	112
4	Amanda-Jade Wellington	4	24	8	2	WBBL02	53	112
78	K Pope	1	6	11	0	WBBL02	53	112
137	Sarah Coyte	3	18	28	0	WBBL02	53	112
76	Jess Jonassen	4	24	22	1	WBBL02	53	112
59	Haidee Birkett	3	18	26	0	WBBL02	53	112
38	Delissa Kimmince	3	18	23	0	WBBL02	53	112
36	Deandra Dottin	4	24	17	1	WBBL02	53	112
74	Jemma Barsby	4	24	27	1	WBBL02	53	112
135	Sammy-Jo Johnson	2	12	10	1	WBBL02	53	112
77	Julie Hunter	4	24	21	1	WBBL02	54	113
6	Amy Satterthwaite	2	12	20	0	WBBL02	54	113
159	Veronica Pyke	3	18	17	1	WBBL02	54	113
65	Hayley Matthews	3	18	23	2	WBBL02	54	113
18	Brooke Hepburn	4	24	24	1	WBBL02	54	113
82	Katelyn Fryett	4	24	30	0	WBBL02	54	113
46	Emma Kearney	3	18	29	0	WBBL02	54	113
90	Kristen Beams	4	24	11	3	WBBL02	54	113
54	Gemma Triscari	3.5	23	26	0	WBBL02	54	113
110	Morna Nielsen	1	6	12	0	WBBL02	54	113
113	Nat Sciver	4	24	31	1	WBBL02	54	113
1	Alana King	4	24	26	1	WBBL02	54	113
102	Maitlan Brown	4	24	33	1	WBBL02	55	114
109	Molly Strano	4	24	33	2	WBBL02	55	114
58	Grace Harris	4	24	26	1	WBBL02	55	114
119	Nicole Goodwin	3	18	28	0	WBBL02	55	114
34	Danni Wyatt	2	12	18	1	WBBL02	55	114
147	Sophie Molineux	3	18	18	0	WBBL02	55	114
136	Sarah Aley	4	24	14	3	WBBL02	55	114
14	Ashleigh Gardner	3	18	25	0	WBBL02	55	114
86	Kim Garth	4	24	20	2	WBBL02	55	114
93	Lauren Smith	4	24	31	1	WBBL02	55	114
8	Angela Reakes	3	18	18	1	WBBL02	55	114
19	Carly Leeson	2	12	11	2	WBBL02	55	114
92	Lauren Cheatle	4	24	20	0	WBBL02	56	115
133	Samantha Bates	2	12	18	0	WBBL02	56	115
127	Rene Farrell	4	24	24	1	WBBL02	56	115
52	Erin Osborne	4	24	28	1	WBBL02	56	115
15	Belinda Vakarewa	2	12	10	0	WBBL02	56	115
116	Nicola Carey	4	24	30	2	WBBL02	56	115
84	Katherine Brunt	4	24	20	0	WBBL02	56	115
47	Emma King	2	12	7	0	WBBL02	56	115
121	Piepa Cleary	3	18	27	1	WBBL02	56	115
13	Anya Shrubsole	4	24	23	1	WBBL02	56	115
152	Suzie Bates	3	18	30	0	WBBL02	56	115
67	Heather Graham	1	6	9	0	WBBL02	56	115
42	Elyse Villani	2.1	13	16	3	WBBL02	56	115
84	Katherine Brunt	4	24	31	0	WBBL02	57	116
13	Anya Shrubsole	4	24	34	0	WBBL02	57	116
47	Emma King	4	24	17	2	WBBL02	57	116
121	Piepa Cleary	3	18	14	1	WBBL02	57	116
152	Suzie Bates	3	18	19	0	WBBL02	57	116
67	Heather Graham	2	12	9	1	WBBL02	57	116
76	Jess Jonassen	3.4	22	32	0	WBBL02	57	116
36	Deandra Dottin	2	12	11	0	WBBL02	57	116
59	Haidee Birkett	2	12	13	0	WBBL02	57	116
38	Delissa Kimmince	3	18	27	0	WBBL02	57	116
74	Jemma Barsby	2	12	20	0	WBBL02	57	116
135	Sammy-Jo Johnson	3	18	21	0	WBBL02	57	116
77	Julie Hunter	4	24	22	1	WBBL02	58	117
6	Amy Satterthwaite	4	24	39	0	WBBL02	58	117
65	Hayley Matthews	3	18	30	1	WBBL02	58	117
18	Brooke Hepburn	3	18	25	1	WBBL02	58	117
159	Veronica Pyke	2	12	23	0	WBBL02	58	117
50	Erin Burns	4	24	26	2	WBBL02	58	117
104	Marizanne Kapp	3	18	20	1	WBBL02	58	117
14	Ashleigh Gardner	3	18	9	2	WBBL02	58	117
136	Sarah Aley	2.1	13	12	1	WBBL02	58	117
32	Dane van Niekerk	4	24	15	3	WBBL02	58	117
86	Kim Garth	2	12	10	1	WBBL02	58	117
84	Katherine Brunt	3	18	27	0	WBBL02	59	118
13	Anya Shrubsole	4	24	17	2	WBBL02	59	118
121	Piepa Cleary	3	18	15	1	WBBL02	59	118
47	Emma King	4	24	32	0	WBBL02	59	118
152	Suzie Bates	3	18	15	1	WBBL02	59	118
67	Heather Graham	3	18	12	1	WBBL02	59	118
104	Marizanne Kapp	4	24	26	0	WBBL02	59	118
14	Ashleigh Gardner	2	12	15	0	WBBL02	59	118
136	Sarah Aley	4	24	23	4	WBBL02	59	118
86	Kim Garth	4	24	20	1	WBBL02	59	118
32	Dane van Niekerk	3	18	14	0	WBBL02	59	118
93	Lauren Smith	3	18	18	0	WBBL02	59	118
94	Lea Tahuhu	4	24	43	1	WBBL03	1	119
109	Molly Strano	4	24	37	1	WBBL03	1	119
64	Hayley Jensen	3	18	34	1	WBBL03	1	119
102	Maitlan Brown	4	24	29	1	WBBL03	1	119
22	Chamari Athapaththu	3	18	35	1	WBBL03	1	119
6	Amy Satterthwaite	2	12	18	0	WBBL03	1	119
133	Samantha Bates	3	18	33	1	WBBL03	1	119
127	Rene Farrell	4	24	44	2	WBBL03	1	119
149	Stafanie Taylor	4	24	30	2	WBBL03	1	119
97	Lisa Griffith	4	24	35	0	WBBL03	1	119
116	Nicola Carey	4	24	29	1	WBBL03	1	119
62	Harmanpreet Kaur	1	6	16	0	WBBL03	1	119
65	Hayley Matthews	4	24	47	0	WBBL03	2	120
82	Katelyn Fryett	3	18	29	0	WBBL03	2	120
159	Veronica Pyke	2	12	14	0	WBBL03	2	120
117	Nicola Hancock	3	18	20	0	WBBL03	2	120
18	Brooke Hepburn	4	24	35	2	WBBL03	2	120
158	Veda Krishnamurthy	1	6	9	0	WBBL03	2	120
21	Celeste Raack	3	18	22	1	WBBL03	2	120
107	Megan Schutt	4	24	26	2	WBBL03	2	120
134	Samantha Betts	2	12	23	0	WBBL03	2	120
152	Suzie Bates	3	18	20	0	WBBL03	2	120
146	Sophie Devine	3	18	20	2	WBBL03	2	120
4	Amanda-Jade Wellington	4	24	20	1	WBBL03	2	120
129	Rhiannon Dick	1	6	12	1	WBBL03	2	120
153	Tahlia McGrath	3	18	15	2	WBBL03	2	120
46	Emma Kearney	4	24	40	1	WBBL03	3	121
52	Erin Osborne	4	24	33	2	WBBL03	3	121
63	Hayleigh Brennan	2	12	36	0	WBBL03	3	121
90	Kristen Beams	4	24	51	0	WBBL03	3	121
1	Alana King	3	18	41	0	WBBL03	3	121
54	Gemma Triscari	3	18	37	0	WBBL03	3	121
14	Ashleigh Gardner	1	6	20	0	WBBL03	3	121
104	Marizanne Kapp	4	24	31	2	WBBL03	3	121
41	Ellyse Perry	2	12	21	0	WBBL03	3	121
136	Sarah Aley	4	24	30	2	WBBL03	3	121
32	Dane van Niekerk	4	24	20	1	WBBL03	3	121
93	Lauren Smith	4	24	20	1	WBBL03	3	121
50	Erin Burns	1	6	13	0	WBBL03	3	121
135	Sammy-Jo Johnson	4	24	24	2	WBBL03	4	122
76	Jess Jonassen	3	18	32	1	WBBL03	4	122
38	Delissa Kimmince	4	24	36	0	WBBL03	4	122
74	Jemma Barsby	2	12	20	0	WBBL03	4	122
36	Deandra Dottin	4	24	34	0	WBBL03	4	122
69	Holly Ferling	1	6	17	0	WBBL03	4	122
59	Haidee Birkett	2	12	22	1	WBBL03	4	122
84	Katherine Brunt	4	24	23	3	WBBL03	4	122
118	Nicole Bolton	1	6	10	0	WBBL03	4	122
113	Nat Sciver	3	18	39	0	WBBL03	4	122
121	Piepa Cleary	2	12	13	0	WBBL03	4	122
67	Heather Graham	4	24	37	2	WBBL03	4	122
157	Thamsyn Newton	3	18	27	2	WBBL03	4	122
47	Emma King	3	18	19	1	WBBL03	4	122
82	Katelyn Fryett	2	12	17	0	WBBL03	5	123
159	Veronica Pyke	4	24	17	4	WBBL03	5	123
65	Hayley Matthews	3	18	28	0	WBBL03	5	123
117	Nicola Hancock	3	18	28	1	WBBL03	5	123
18	Brooke Hepburn	3	18	32	0	WBBL03	5	123
21	Celeste Raack	3	18	35	0	WBBL03	5	123
48	Emma Thompson	2	12	18	0	WBBL03	5	123
107	Megan Schutt	4	24	25	1	WBBL03	5	123
153	Tahlia McGrath	3	18	9	2	WBBL03	5	123
146	Sophie Devine	3	18	14	1	WBBL03	5	123
4	Amanda-Jade Wellington	4	24	9	3	WBBL03	5	123
134	Samantha Betts	2.5	17	22	2	WBBL03	5	123
129	Rhiannon Dick	2	12	12	0	WBBL03	5	123
104	Marizanne Kapp	4	24	23	1	WBBL03	6	124
41	Ellyse Perry	4	24	15	2	WBBL03	6	124
14	Ashleigh Gardner	2	12	21	0	WBBL03	6	124
93	Lauren Smith	3	18	26	0	WBBL03	6	124
136	Sarah Aley	4	24	34	1	WBBL03	6	124
32	Dane van Niekerk	3	18	20	1	WBBL03	6	124
149	Stafanie Taylor	3	18	27	1	WBBL03	6	124
97	Lisa Griffith	2	12	21	0	WBBL03	6	124
133	Samantha Bates	2	12	15	0	WBBL03	6	124
127	Rene Farrell	3.4	22	26	0	WBBL03	6	124
101	Maisy Gibson	4	24	29	1	WBBL03	6	124
116	Nicola Carey	4	24	28	1	WBBL03	6	124
113	Nat Sciver	3	18	28	0	WBBL03	7	125
84	Katherine Brunt	4	24	19	2	WBBL03	7	125
67	Heather Graham	4	24	20	2	WBBL03	7	125
121	Piepa Cleary	4	24	25	0	WBBL03	7	125
47	Emma King	4	24	19	2	WBBL03	7	125
157	Thamsyn Newton	1	6	9	0	WBBL03	7	125
104	Marizanne Kapp	4	24	16	0	WBBL03	7	125
41	Ellyse Perry	2.2	14	22	0	WBBL03	7	125
136	Sarah Aley	4	24	22	1	WBBL03	7	125
86	Kim Garth	3	18	14	0	WBBL03	7	125
93	Lauren Smith	3	18	33	0	WBBL03	7	125
32	Dane van Niekerk	2	12	16	0	WBBL03	7	125
127	Rene Farrell	4	24	19	0	WBBL03	8	126
15	Belinda Vakarewa	3	18	24	1	WBBL03	8	126
97	Lisa Griffith	1	6	14	0	WBBL03	8	126
101	Maisy Gibson	4	24	20	1	WBBL03	8	126
116	Nicola Carey	4	24	17	2	WBBL03	8	126
62	Harmanpreet Kaur	4	24	18	3	WBBL03	8	126
46	Emma Kearney	3	18	25	1	WBBL03	8	126
52	Erin Osborne	2.3	15	19	0	WBBL03	8	126
55	Georgia Elwiss	3	18	25	0	WBBL03	8	126
90	Kristen Beams	3	18	17	0	WBBL03	8	126
1	Alana King	2	12	19	0	WBBL03	8	126
54	Gemma Triscari	1	6	10	1	WBBL03	8	126
135	Sammy-Jo Johnson	2	12	14	0	WBBL03	9	127
76	Jess Jonassen	4	24	31	2	WBBL03	9	127
36	Deandra Dottin	3	18	22	1	WBBL03	9	127
38	Delissa Kimmince	4	24	17	2	WBBL03	9	127
74	Jemma Barsby	2	12	4	1	WBBL03	9	127
59	Haidee Birkett	3	18	14	0	WBBL03	9	127
69	Holly Ferling	2	12	8	1	WBBL03	9	127
84	Katherine Brunt	4	24	17	2	WBBL03	9	127
121	Piepa Cleary	4	24	14	0	WBBL03	9	127
67	Heather Graham	3	18	24	0	WBBL03	9	127
47	Emma King	4	24	27	0	WBBL03	9	127
113	Nat Sciver	1	6	12	0	WBBL03	9	127
118	Nicole Bolton	1	6	7	0	WBBL03	9	127
157	Thamsyn Newton	1.5	11	15	2	WBBL03	9	127
127	Rene Farrell	4	24	27	1	WBBL03	10	128
133	Samantha Bates	4	24	16	1	WBBL03	10	128
15	Belinda Vakarewa	2	12	17	0	WBBL03	10	128
101	Maisy Gibson	4	24	26	1	WBBL03	10	128
116	Nicola Carey	4	24	27	1	WBBL03	10	128
62	Harmanpreet Kaur	1	6	8	0	WBBL03	10	128
149	Stafanie Taylor	1	6	8	0	WBBL03	10	128
46	Emma Kearney	2.1	13	21	0	WBBL03	10	128
52	Erin Osborne	4	24	26	1	WBBL03	10	128
90	Kristen Beams	3	18	25	0	WBBL03	10	128
55	Georgia Elwiss	2	12	18	0	WBBL03	10	128
1	Alana King	4	24	42	0	WBBL03	10	128
94	Lea Tahuhu	4	24	32	1	WBBL03	11	129
109	Molly Strano	4	24	22	1	WBBL03	11	129
102	Maitlan Brown	3	18	19	1	WBBL03	11	129
6	Amy Satterthwaite	3	18	23	0	WBBL03	11	129
64	Hayley Jensen	2	12	17	1	WBBL03	11	129
22	Chamari Athapaththu	4	24	25	1	WBBL03	11	129
107	Megan Schutt	4	24	14	0	WBBL03	11	129
153	Tahlia McGrath	4	24	27	2	WBBL03	11	129
146	Sophie Devine	4	24	28	2	WBBL03	11	129
4	Amanda-Jade Wellington	4	24	33	2	WBBL03	11	129
152	Suzie Bates	4	24	32	1	WBBL03	11	129
117	Nicola Hancock	3	18	26	1	WBBL03	12	130
159	Veronica Pyke	4	24	27	1	WBBL03	12	130
82	Katelyn Fryett	3	18	24	1	WBBL03	12	130
18	Brooke Hepburn	4	24	25	0	WBBL03	12	130
65	Hayley Matthews	4	24	29	2	WBBL03	12	130
51	Erin Fazackerley	2	12	21	0	WBBL03	12	130
104	Marizanne Kapp	4	24	10	0	WBBL03	12	130
41	Ellyse Perry	2	12	9	0	WBBL03	12	130
136	Sarah Aley	3	18	23	1	WBBL03	12	130
86	Kim Garth	2	12	8	1	WBBL03	12	130
32	Dane van Niekerk	4	24	20	4	WBBL03	12	130
93	Lauren Smith	4	24	32	2	WBBL03	12	130
8	Angela Reakes	1	6	11	0	WBBL03	12	130
107	Megan Schutt	4	24	25	1	WBBL03	13	131
153	Tahlia McGrath	3	18	23	0	WBBL03	13	131
3	Alex Price	3	18	26	0	WBBL03	13	131
152	Suzie Bates	2	12	17	1	WBBL03	13	131
4	Amanda-Jade Wellington	3	18	22	1	WBBL03	13	131
146	Sophie Devine	4	24	25	2	WBBL03	13	131
134	Samantha Betts	1	6	13	0	WBBL03	13	131
94	Lea Tahuhu	4	24	20	2	WBBL03	13	131
109	Molly Strano	4	24	29	1	WBBL03	13	131
6	Amy Satterthwaite	4	24	33	2	WBBL03	13	131
102	Maitlan Brown	3	18	21	1	WBBL03	13	131
22	Chamari Athapaththu	1	6	9	0	WBBL03	13	131
27	Claire Koski	1	6	13	0	WBBL03	13	131
57	Georgia Wareham	3	18	24	2	WBBL03	13	131
76	Jess Jonassen	4	24	27	2	WBBL03	14	132
135	Sammy-Jo Johnson	2	12	12	0	WBBL03	14	132
38	Delissa Kimmince	4	24	26	2	WBBL03	14	132
36	Deandra Dottin	2	12	12	0	WBBL03	14	132
59	Haidee Birkett	4	24	26	1	WBBL03	14	132
74	Jemma Barsby	4	24	28	0	WBBL03	14	132
109	Molly Strano	4	24	16	3	WBBL03	14	132
94	Lea Tahuhu	3.5	23	28	2	WBBL03	14	132
102	Maitlan Brown	3	18	22	2	WBBL03	14	132
6	Amy Satterthwaite	4	24	25	1	WBBL03	14	132
64	Hayley Jensen	2	12	14	1	WBBL03	14	132
57	Georgia Wareham	3	18	20	1	WBBL03	14	132
104	Marizanne Kapp	4	24	11	1	WBBL03	15	133
41	Ellyse Perry	2.4	16	18	1	WBBL03	15	133
136	Sarah Aley	3	18	18	2	WBBL03	15	133
93	Lauren Smith	3	18	15	1	WBBL03	15	133
32	Dane van Niekerk	4	24	18	2	WBBL03	15	133
86	Kim Garth	3	18	16	1	WBBL03	15	133
117	Nicola Hancock	2	12	14	1	WBBL03	15	133
159	Veronica Pyke	3	18	18	0	WBBL03	15	133
65	Hayley Matthews	3.5	23	29	0	WBBL03	15	133
18	Brooke Hepburn	2	12	18	0	WBBL03	15	133
21	Celeste Raack	2	12	11	0	WBBL03	15	133
158	Veda Krishnamurthy	1	6	8	0	WBBL03	15	133
94	Lea Tahuhu	2	12	10	2	WBBL03	16	134
109	Molly Strano	3.1	19	13	2	WBBL03	16	134
102	Maitlan Brown	3	18	19	1	WBBL03	16	134
147	Sophie Molineux	1	6	2	0	WBBL03	16	134
57	Georgia Wareham	3	18	11	2	WBBL03	16	134
6	Amy Satterthwaite	2	12	5	2	WBBL03	16	134
64	Hayley Jensen	2	12	4	1	WBBL03	16	134
135	Sammy-Jo Johnson	1	6	10	0	WBBL03	16	134
76	Jess Jonassen	2.5	17	19	0	WBBL03	16	134
38	Delissa Kimmince	2	12	9	0	WBBL03	16	134
36	Deandra Dottin	2	12	9	0	WBBL03	16	134
74	Jemma Barsby	2	12	8	0	WBBL03	16	134
69	Holly Ferling	1	6	11	0	WBBL03	16	134
84	Katherine Brunt	4	24	25	1	WBBL03	17	135
121	Piepa Cleary	4	24	33	0	WBBL03	17	135
113	Nat Sciver	4	24	37	0	WBBL03	17	135
157	Thamsyn Newton	3	18	31	0	WBBL03	17	135
47	Emma King	4	24	24	2	WBBL03	17	135
118	Nicole Bolton	1	6	11	0	WBBL03	17	135
90	Kristen Beams	4	24	17	0	WBBL03	17	135
52	Erin Osborne	4	24	24	1	WBBL03	17	135
1	Alana King	3	18	40	0	WBBL03	17	135
55	Georgia Elwiss	2.3	15	37	0	WBBL03	17	135
46	Emma Kearney	3	18	28	0	WBBL03	17	135
54	Gemma Triscari	2	12	17	0	WBBL03	17	135
47	Emma King	4	24	26	0	WBBL03	18	136
84	Katherine Brunt	3	18	13	2	WBBL03	18	136
121	Piepa Cleary	4	24	28	1	WBBL03	18	136
85	Katie-Jane Hartshorn	4	24	39	0	WBBL03	18	136
67	Heather Graham	4	24	26	0	WBBL03	18	136
113	Nat Sciver	1	6	14	1	WBBL03	18	136
52	Erin Osborne	4	24	28	0	WBBL03	18	136
90	Kristen Beams	4	24	24	0	WBBL03	18	136
46	Emma Kearney	4	24	21	1	WBBL03	18	136
55	Georgia Elwiss	4	24	26	0	WBBL03	18	136
54	Gemma Triscari	2	12	21	1	WBBL03	18	136
1	Alana King	2	12	11	1	WBBL03	18	136
135	Sammy-Jo Johnson	3	18	14	1	WBBL03	19	137
76	Jess Jonassen	4	24	20	2	WBBL03	19	137
38	Delissa Kimmince	4	24	24	0	WBBL03	19	137
36	Deandra Dottin	3	18	13	2	WBBL03	19	137
74	Jemma Barsby	2	12	12	0	WBBL03	19	137
69	Holly Ferling	2	12	16	1	WBBL03	19	137
59	Haidee Birkett	2	12	11	0	WBBL03	19	137
107	Megan Schutt	3	18	23	0	WBBL03	19	137
153	Tahlia McGrath	2	12	13	0	WBBL03	19	137
152	Suzie Bates	3	18	23	0	WBBL03	19	137
146	Sophie Devine	1	6	8	0	WBBL03	19	137
4	Amanda-Jade Wellington	4	24	24	1	WBBL03	19	137
3	Alex Price	2	12	14	0	WBBL03	19	137
129	Rhiannon Dick	1	6	9	0	WBBL03	19	137
118	Nicole Bolton	3	18	15	2	WBBL03	20	138
113	Nat Sciver	4	24	29	1	WBBL03	20	138
67	Heather Graham	3.5	23	27	2	WBBL03	20	138
47	Emma King	4	24	23	2	WBBL03	20	138
154	Taneale Peschel	3	18	27	0	WBBL03	20	138
157	Thamsyn Newton	2	12	17	1	WBBL03	20	138
104	Marizanne Kapp	4	24	24	1	WBBL03	20	138
41	Ellyse Perry	3	18	29	0	WBBL03	20	138
14	Ashleigh Gardner	2	12	17	0	WBBL03	20	138
136	Sarah Aley	2.5	17	18	1	WBBL03	20	138
86	Kim Garth	2	12	16	0	WBBL03	20	138
32	Dane van Niekerk	4	24	24	2	WBBL03	20	138
93	Lauren Smith	1	6	11	0	WBBL03	20	138
133	Samantha Bates	4	24	21	0	WBBL03	21	139
127	Rene Farrell	4	24	14	1	WBBL03	21	139
15	Belinda Vakarewa	2	12	12	1	WBBL03	21	139
101	Maisy Gibson	2	12	18	0	WBBL03	21	139
149	Stafanie Taylor	4	24	15	4	WBBL03	21	139
116	Nicola Carey	4	24	26	1	WBBL03	21	139
82	Katelyn Fryett	3	18	25	0	WBBL03	21	139
159	Veronica Pyke	1	6	13	0	WBBL03	21	139
65	Hayley Matthews	3	18	27	0	WBBL03	21	139
117	Nicola Hancock	3.2	20	20	0	WBBL03	21	139
18	Brooke Hepburn	3	18	14	2	WBBL03	21	139
21	Celeste Raack	3	18	13	0	WBBL03	21	139
133	Samantha Bates	4	24	12	3	WBBL03	22	140
15	Belinda Vakarewa	2	12	11	0	WBBL03	22	140
127	Rene Farrell	4	24	19	1	WBBL03	22	140
116	Nicola Carey	4	24	17	0	WBBL03	22	140
149	Stafanie Taylor	2.4	16	13	2	WBBL03	22	140
101	Maisy Gibson	3	18	17	1	WBBL03	22	140
159	Veronica Pyke	3	18	26	0	WBBL03	22	140
117	Nicola Hancock	3	18	15	0	WBBL03	22	140
65	Hayley Matthews	3	18	16	1	WBBL03	22	140
21	Celeste Raack	3	18	14	1	WBBL03	22	140
18	Brooke Hepburn	1	6	9	0	WBBL03	22	140
106	Meg Phillips	2	12	19	0	WBBL03	22	140
135	Sammy-Jo Johnson	3	18	7	0	WBBL03	23	141
76	Jess Jonassen	3	18	17	0	WBBL03	23	141
36	Deandra Dottin	4	24	31	0	WBBL03	23	141
38	Delissa Kimmince	1	6	11	0	WBBL03	23	141
74	Jemma Barsby	4	24	25	2	WBBL03	23	141
59	Haidee Birkett	3	18	15	3	WBBL03	23	141
69	Holly Ferling	2	12	8	0	WBBL03	23	141
107	Megan Schutt	4	24	29	0	WBBL03	23	141
134	Samantha Betts	1	6	12	0	WBBL03	23	141
146	Sophie Devine	2	12	19	0	WBBL03	23	141
3	Alex Price	4	24	28	1	WBBL03	23	141
153	Tahlia McGrath	2	12	15	0	WBBL03	23	141
4	Amanda-Jade Wellington	3.2	20	17	1	WBBL03	23	141
109	Molly Strano	4	24	24	0	WBBL03	24	142
147	Sophie Molineux	2	12	12	1	WBBL03	24	142
94	Lea Tahuhu	3	18	26	0	WBBL03	24	142
6	Amy Satterthwaite	3	18	23	1	WBBL03	24	142
102	Maitlan Brown	3	18	11	1	WBBL03	24	142
57	Georgia Wareham	2	12	13	0	WBBL03	24	142
64	Hayley Jensen	3	18	13	2	WBBL03	24	142
14	Ashleigh Gardner	2	12	15	1	WBBL03	24	142
104	Marizanne Kapp	4	24	13	2	WBBL03	24	142
41	Ellyse Perry	1	6	10	0	WBBL03	24	142
136	Sarah Aley	4	24	12	2	WBBL03	24	142
32	Dane van Niekerk	4	24	13	4	WBBL03	24	142
93	Lauren Smith	2	12	17	1	WBBL03	24	142
86	Kim Garth	2	12	10	0	WBBL03	24	142
104	Marizanne Kapp	4	24	15	0	WBBL03	25	143
14	Ashleigh Gardner	3	18	9	1	WBBL03	25	143
41	Ellyse Perry	2	12	7	1	WBBL03	25	143
136	Sarah Aley	4	24	39	0	WBBL03	25	143
93	Lauren Smith	1	6	9	0	WBBL03	25	143
32	Dane van Niekerk	4	24	25	2	WBBL03	25	143
86	Kim Garth	1	6	9	1	WBBL03	25	143
50	Erin Burns	1	6	7	0	WBBL03	25	143
109	Molly Strano	4	24	20	1	WBBL03	25	143
102	Maitlan Brown	3	18	20	0	WBBL03	25	143
147	Sophie Molineux	3	18	19	1	WBBL03	25	143
64	Hayley Jensen	3	18	22	1	WBBL03	25	143
6	Amy Satterthwaite	4	24	21	1	WBBL03	25	143
57	Georgia Wareham	1	6	12	0	WBBL03	25	143
22	Chamari Athapaththu	2	12	6	2	WBBL03	25	143
52	Erin Osborne	4	24	21	1	WBBL03	26	144
46	Emma Kearney	4	24	33	0	WBBL03	26	144
55	Georgia Elwiss	4	24	22	2	WBBL03	26	144
1	Alana King	3	18	25	0	WBBL03	26	144
103	Makinley Blows	3	18	19	0	WBBL03	26	144
54	Gemma Triscari	2	12	17	1	WBBL03	26	144
107	Megan Schutt	4	24	23	2	WBBL03	26	144
4	Amanda-Jade Wellington	4	24	25	1	WBBL03	26	144
152	Suzie Bates	2	12	18	0	WBBL03	26	144
153	Tahlia McGrath	3	18	24	0	WBBL03	26	144
3	Alex Price	4	24	21	2	WBBL03	26	144
146	Sophie Devine	3	18	10	2	WBBL03	26	144
52	Erin Osborne	4	24	14	2	WBBL03	27	145
46	Emma Kearney	4	24	32	1	WBBL03	27	145
55	Georgia Elwiss	4	24	27	0	WBBL03	27	145
54	Gemma Triscari	1	6	14	0	WBBL03	27	145
1	Alana King	4	24	30	2	WBBL03	27	145
103	Makinley Blows	3	18	22	1	WBBL03	27	145
94	Lea Tahuhu	3	18	21	1	WBBL03	27	145
109	Molly Strano	3	18	27	0	WBBL03	27	145
147	Sophie Molineux	4	24	26	1	WBBL03	27	145
64	Hayley Jensen	3	18	19	0	WBBL03	27	145
102	Maitlan Brown	4	24	28	1	WBBL03	27	145
6	Amy Satterthwaite	2	12	22	0	WBBL03	27	145
135	Sammy-Jo Johnson	3	18	18	0	WBBL03	28	146
76	Jess Jonassen	4	24	17	2	WBBL03	28	146
36	Deandra Dottin	2	12	16	0	WBBL03	28	146
38	Delissa Kimmince	3	18	12	0	WBBL03	28	146
69	Holly Ferling	2	12	13	0	WBBL03	28	146
74	Jemma Barsby	4	24	21	1	WBBL03	28	146
59	Haidee Birkett	2	12	10	0	WBBL03	28	146
159	Veronica Pyke	2	12	19	0	WBBL03	28	146
21	Celeste Raack	4	24	29	0	WBBL03	28	146
65	Hayley Matthews	3.4	22	21	0	WBBL03	28	146
117	Nicola Hancock	3	18	26	0	WBBL03	28	146
158	Veda Krishnamurthy	2	12	18	1	WBBL03	28	146
118	Nicole Bolton	4	24	14	2	WBBL03	29	147
113	Nat Sciver	4	24	30	0	WBBL03	29	147
67	Heather Graham	3	18	25	0	WBBL03	29	147
47	Emma King	4	24	32	0	WBBL03	29	147
121	Piepa Cleary	3	18	19	3	WBBL03	29	147
154	Taneale Peschel	2	12	19	1	WBBL03	29	147
133	Samantha Bates	4	24	26	0	WBBL03	29	147
127	Rene Farrell	4	24	19	2	WBBL03	29	147
97	Lisa Griffith	2	12	26	0	WBBL03	29	147
149	Stafanie Taylor	4	24	30	1	WBBL03	29	147
101	Maisy Gibson	2	12	13	0	WBBL03	29	147
116	Nicola Carey	4	24	27	1	WBBL03	29	147
65	Hayley Matthews	4	24	26	1	WBBL03	30	148
117	Nicola Hancock	4	24	31	1	WBBL03	30	148
159	Veronica Pyke	4	24	40	0	WBBL03	30	148
21	Celeste Raack	3	18	29	0	WBBL03	30	148
48	Emma Thompson	4	24	26	2	WBBL03	30	148
158	Veda Krishnamurthy	1	6	16	0	WBBL03	30	148
76	Jess Jonassen	3	18	11	1	WBBL03	30	148
135	Sammy-Jo Johnson	3	18	29	1	WBBL03	30	148
38	Delissa Kimmince	4	24	21	2	WBBL03	30	148
36	Deandra Dottin	1	6	10	0	WBBL03	30	148
69	Holly Ferling	2	12	13	1	WBBL03	30	148
74	Jemma Barsby	3	18	24	1	WBBL03	30	148
59	Haidee Birkett	2.5	17	18	2	WBBL03	30	148
84	Katherine Brunt	4	24	13	1	WBBL03	31	149
118	Nicole Bolton	4	24	20	1	WBBL03	31	149
47	Emma King	4	24	26	0	WBBL03	31	149
113	Nat Sciver	2	12	19	0	WBBL03	31	149
67	Heather Graham	2	12	21	0	WBBL03	31	149
157	Thamsyn Newton	1	6	10	0	WBBL03	31	149
121	Piepa Cleary	3	18	20	1	WBBL03	31	149
127	Rene Farrell	4	24	21	0	WBBL03	31	149
133	Samantha Bates	4	24	22	0	WBBL03	31	149
112	Naomi Stalenberg	1	6	14	0	WBBL03	31	149
116	Nicola Carey	1	6	27	0	WBBL03	31	149
97	Lisa Griffith	2.1	13	25	0	WBBL03	31	149
101	Maisy Gibson	4	24	18	1	WBBL03	31	149
149	Stafanie Taylor	2	12	8	0	WBBL03	31	149
107	Megan Schutt	4	24	28	0	WBBL03	32	150
4	Amanda-Jade Wellington	4	24	35	0	WBBL03	32	150
153	Tahlia McGrath	2	12	11	0	WBBL03	32	150
152	Suzie Bates	2	12	9	0	WBBL03	32	150
3	Alex Price	4	24	19	1	WBBL03	32	150
146	Sophie Devine	4	24	28	2	WBBL03	32	150
52	Erin Osborne	4	24	24	0	WBBL03	32	150
46	Emma Kearney	3	18	28	0	WBBL03	32	150
90	Kristen Beams	4	24	25	1	WBBL03	32	150
1	Alana King	2	12	15	1	WBBL03	32	150
103	Makinley Blows	3	18	19	1	WBBL03	32	150
11	Annabel Sutherland	4	24	20	4	WBBL03	32	150
76	Jess Jonassen	4	24	25	0	WBBL03	33	151
135	Sammy-Jo Johnson	2	12	11	0	WBBL03	33	151
38	Delissa Kimmince	2	12	17	0	WBBL03	33	151
36	Deandra Dottin	3	18	13	2	WBBL03	33	151
74	Jemma Barsby	3	18	20	0	WBBL03	33	151
59	Haidee Birkett	4	24	31	1	WBBL03	33	151
69	Holly Ferling	2	12	12	0	WBBL03	33	151
52	Erin Osborne	4	24	35	0	WBBL03	33	151
46	Emma Kearney	1	6	16	0	WBBL03	33	151
90	Kristen Beams	4	24	16	1	WBBL03	33	151
103	Makinley Blows	3	18	19	1	WBBL03	33	151
1	Alana King	4	24	22	2	WBBL03	33	151
108	Mignon du Preez	1	6	6	0	WBBL03	33	151
11	Annabel Sutherland	1.1	7	17	1	WBBL03	33	151
107	Megan Schutt	4	24	18	1	WBBL03	34	152
146	Sophie Devine	2	12	11	1	WBBL03	34	152
152	Suzie Bates	2	12	9	1	WBBL03	34	152
4	Amanda-Jade Wellington	3	18	23	1	WBBL03	34	152
153	Tahlia McGrath	3	18	17	3	WBBL03	34	152
3	Alex Price	2	12	7	0	WBBL03	34	152
84	Katherine Brunt	4	24	17	2	WBBL03	34	152
118	Nicole Bolton	3	18	14	0	WBBL03	34	152
121	Piepa Cleary	2	12	17	0	WBBL03	34	152
67	Heather Graham	3	18	15	0	WBBL03	34	152
47	Emma King	2.5	17	13	1	WBBL03	34	152
113	Nat Sciver	1	6	9	0	WBBL03	34	152
127	Rene Farrell	4	24	20	1	WBBL03	35	153
133	Samantha Bates	4	24	21	3	WBBL03	35	153
149	Stafanie Taylor	1	6	12	0	WBBL03	35	153
15	Belinda Vakarewa	3	18	10	2	WBBL03	35	153
101	Maisy Gibson	4	24	26	1	WBBL03	35	153
116	Nicola Carey	4	24	17	1	WBBL03	35	153
104	Marizanne Kapp	4	24	26	1	WBBL03	35	153
41	Ellyse Perry	2	12	12	0	WBBL03	35	153
136	Sarah Aley	4	24	11	3	WBBL03	35	153
14	Ashleigh Gardner	3	18	16	1	WBBL03	35	153
32	Dane van Niekerk	2	12	15	0	WBBL03	35	153
86	Kim Garth	3	18	20	1	WBBL03	35	153
93	Lauren Smith	1	6	10	0	WBBL03	35	153
52	Erin Osborne	4	24	20	4	WBBL03	36	154
90	Kristen Beams	4	24	7	1	WBBL03	36	154
46	Emma Kearney	3	18	22	0	WBBL03	36	154
1	Alana King	4	24	12	2	WBBL03	36	154
11	Annabel Sutherland	2	12	11	0	WBBL03	36	154
103	Makinley Blows	3	18	21	1	WBBL03	36	154
76	Jess Jonassen	3	18	6	1	WBBL03	36	154
135	Sammy-Jo Johnson	3.2	20	26	2	WBBL03	36	154
36	Deandra Dottin	3	18	18	1	WBBL03	36	154
38	Delissa Kimmince	3	18	12	0	WBBL03	36	154
59	Haidee Birkett	4	24	23	0	WBBL03	36	154
69	Holly Ferling	1	6	7	0	WBBL03	36	154
94	Lea Tahuhu	4	24	14	2	WBBL03	37	155
147	Sophie Molineux	1	6	6	0	WBBL03	37	155
109	Molly Strano	3	18	11	1	WBBL03	37	155
102	Maitlan Brown	3.5	23	28	3	WBBL03	37	155
57	Georgia Wareham	2	12	13	0	WBBL03	37	155
64	Hayley Jensen	2	12	17	0	WBBL03	37	155
6	Amy Satterthwaite	3	18	10	2	WBBL03	37	155
65	Hayley Matthews	4	24	25	0	WBBL03	37	155
117	Nicola Hancock	1	6	7	0	WBBL03	37	155
21	Celeste Raack	3	18	28	0	WBBL03	37	155
159	Veronica Pyke	1	6	15	0	WBBL03	37	155
18	Brooke Hepburn	1.3	9	18	0	WBBL03	37	155
48	Emma Thompson	1	6	9	0	WBBL03	37	155
84	Katherine Brunt	4	24	15	2	WBBL03	38	156
118	Nicole Bolton	4	24	22	0	WBBL03	38	156
113	Nat Sciver	3	18	7	1	WBBL03	38	156
67	Heather Graham	4	24	23	2	WBBL03	38	156
121	Piepa Cleary	2	12	10	0	WBBL03	38	156
47	Emma King	3	18	27	1	WBBL03	38	156
107	Megan Schutt	4	24	14	2	WBBL03	38	156
146	Sophie Devine	3	18	11	0	WBBL03	38	156
152	Suzie Bates	3	18	6	2	WBBL03	38	156
153	Tahlia McGrath	4	24	17	2	WBBL03	38	156
4	Amanda-Jade Wellington	2	12	23	1	WBBL03	38	156
3	Alex Price	1.3	9	4	2	WBBL03	38	156
94	Lea Tahuhu	4	24	25	3	WBBL03	39	157
109	Molly Strano	4	24	23	0	WBBL03	39	157
102	Maitlan Brown	1	6	8	0	WBBL03	39	157
147	Sophie Molineux	1	6	4	0	WBBL03	39	157
64	Hayley Jensen	2	12	11	2	WBBL03	39	157
6	Amy Satterthwaite	4	24	15	1	WBBL03	39	157
57	Georgia Wareham	3	18	22	2	WBBL03	39	157
22	Chamari Athapaththu	1	6	11	0	WBBL03	39	157
65	Hayley Matthews	4	24	16	0	WBBL03	39	157
117	Nicola Hancock	3	18	9	1	WBBL03	39	157
21	Celeste Raack	2	12	16	0	WBBL03	39	157
18	Brooke Hepburn	4	24	24	3	WBBL03	39	157
159	Veronica Pyke	3	18	23	0	WBBL03	39	157
70	Isobel Joyce	4	24	26	1	WBBL03	39	157
76	Jess Jonassen	3	18	26	0	WBBL03	40	158
135	Sammy-Jo Johnson	2	12	19	0	WBBL03	40	158
36	Deandra Dottin	2	12	14	1	WBBL03	40	158
38	Delissa Kimmince	3	18	29	0	WBBL03	40	158
58	Grace Harris	4	24	22	2	WBBL03	40	158
59	Haidee Birkett	3	18	31	0	WBBL03	40	158
74	Jemma Barsby	3	18	19	2	WBBL03	40	158
104	Marizanne Kapp	4	24	28	1	WBBL03	40	158
14	Ashleigh Gardner	4	24	30	1	WBBL03	40	158
136	Sarah Aley	4	24	31	3	WBBL03	40	158
32	Dane van Niekerk	4	24	28	2	WBBL03	40	158
93	Lauren Smith	1	6	9	0	WBBL03	40	158
86	Kim Garth	3	18	22	1	WBBL03	40	158
58	Grace Harris	3	18	29	1	WBBL03	41	159
36	Deandra Dottin	2	12	12	0	WBBL03	41	159
76	Jess Jonassen	3	18	21	0	WBBL03	41	159
135	Sammy-Jo Johnson	2	12	15	1	WBBL03	41	159
74	Jemma Barsby	3	18	16	0	WBBL03	41	159
69	Holly Ferling	1	6	11	1	WBBL03	41	159
38	Delissa Kimmince	4	24	23	3	WBBL03	41	159
59	Haidee Birkett	2	12	16	1	WBBL03	41	159
104	Marizanne Kapp	4	24	17	1	WBBL03	41	159
14	Ashleigh Gardner	4	24	33	0	WBBL03	41	159
136	Sarah Aley	3	18	17	0	WBBL03	41	159
86	Kim Garth	3	18	27	1	WBBL03	41	159
32	Dane van Niekerk	3	18	19	1	WBBL03	41	159
93	Lauren Smith	3	18	13	1	WBBL03	41	159
147	Sophie Molineux	3	18	18	0	WBBL03	42	160
94	Lea Tahuhu	4	24	19	1	WBBL03	42	160
109	Molly Strano	2	12	17	1	WBBL03	42	160
102	Maitlan Brown	4	24	17	1	WBBL03	42	160
57	Georgia Wareham	1	6	6	0	WBBL03	42	160
64	Hayley Jensen	4	24	21	1	WBBL03	42	160
6	Amy Satterthwaite	2	12	18	0	WBBL03	42	160
52	Erin Osborne	4	24	23	0	WBBL03	42	160
90	Kristen Beams	4	24	21	0	WBBL03	42	160
55	Georgia Elwiss	4	24	34	2	WBBL03	42	160
1	Alana King	4	24	29	1	WBBL03	42	160
11	Annabel Sutherland	4	24	11	2	WBBL03	42	160
107	Megan Schutt	4	24	27	0	WBBL03	43	161
146	Sophie Devine	4	24	35	2	WBBL03	43	161
153	Tahlia McGrath	4	24	16	2	WBBL03	43	161
152	Suzie Bates	1	6	20	0	WBBL03	43	161
4	Amanda-Jade Wellington	3	18	28	0	WBBL03	43	161
3	Alex Price	4	24	22	0	WBBL03	43	161
127	Rene Farrell	4	24	27	1	WBBL03	43	161
133	Samantha Bates	4	24	21	3	WBBL03	43	161
149	Stafanie Taylor	4	24	20	2	WBBL03	43	161
101	Maisy Gibson	3	18	15	1	WBBL03	43	161
116	Nicola Carey	2.2	14	14	2	WBBL03	43	161
15	Belinda Vakarewa	2	12	12	1	WBBL03	43	161
84	Katherine Brunt	4	24	22	2	WBBL03	44	162
118	Nicole Bolton	2	12	16	0	WBBL03	44	162
113	Nat Sciver	4	24	16	0	WBBL03	44	162
47	Emma King	2	12	16	0	WBBL03	44	162
67	Heather Graham	4	24	30	0	WBBL03	44	162
121	Piepa Cleary	3	18	11	2	WBBL03	44	162
157	Thamsyn Newton	1	6	7	0	WBBL03	44	162
65	Hayley Matthews	4	24	24	0	WBBL03	44	162
117	Nicola Hancock	4	24	25	1	WBBL03	44	162
82	Katelyn Fryett	3	18	29	0	WBBL03	44	162
18	Brooke Hepburn	1	6	11	0	WBBL03	44	162
[truncated: 3,003 more rows]
